# Supplementary material for: Enhanced gut microbiome supplementation of essential amino acids in Diploptera punctata fed low-protein plant-based diet
Source: Front Insect Sci. 2024 Apr 22;4:1396984. doi: 10.3389/finsc.2024.1396984 (PMC11073486; doi:10.3389/finsc.2024.1396984)
Supplement: Supplementary file 1 [file DataSheet_1.xlsx]

## Sheet: qwar
# Constructed from biom file
#asvID	CDF1	CDF2	CDF3	CDF4	CDF5	CDF6	CDF7	CDF8	CDF9	DF10	DF2	DF4	DF6	DF9	Gari1	Gari2	Gari3	Gari4	Gari5	Gari7	Gari8	Gari9	taxonomy
asv_9	2023	1408	420	102	750	0	120	47	97	55	0	76	61	477	3296	39	22	45	252	172	359	346	Bacteria(100);Bacteroidota(100);Bacteroidia(100);Bacteroidales(99);PeH15(99);PeH15_ge(99);
asv_10	0	24	0	618	0	0	2412	116	848	0	70	0	0	0	1498	2611	0	644	0	57	0	0	Bacteria(100);Proteobacteria(100);Gammaproteobacteria(100);Enterobacterales(100);Enterobacterales(100);Enterobacterales(100);
asv_12	294	191	660	163	0	0	2147	433	93	0	431	0	62	24	572	547	184	2557	11	42	25	0	Bacteria(100);Fusobacteriota(100);Fusobacteriia(100);Fusobacteriales(100);Fusobacteriaceae(100);Fusobacterium(100);
asv_13	0	191	36	473	89	80	97	0	89	177	0	75	0	1209	4123	0	115	0	0	49	66	1268	Bacteria(100);Proteobacteria(100);Gammaproteobacteria(100);Enterobacterales(100);Enterobacterales(100);Enterobacterales(100);
asv_14	1686	1055	353	59	597	3	61	0	62	27	0	60	0	391	2461	40	0	30	205	130	247	261	Bacteria(100);Bacteroidota(100);Bacteroidia(100);Bacteroidales(100);PeH15(99);PeH15_ge(99);
asv_15	1543	1015	343	69	621	0	93	0	69	0	0	52	0	370	2403	29	0	25	210	114	256	259	Bacteria(100);Bacteroidota(100);Bacteroidia(100);Bacteroidales(97);PeH15(94);PeH15_ge(94);
asv_16	1491	972	294	65	508	0	98	17	62	22	0	48	14	413	2322	40	0	38	221	118	235	235	Bacteria(100);Bacteroidota(99);Bacteroidia(99);Bacteroidales(95);PeH15(95);PeH15_ge(95);
asv_18	273	146	547	122	0	0	1664	352	69	0	331	0	91	0	423	394	169	2028	0	36	0	0	Bacteria(100);Fusobacteriota(100);Fusobacteriia(100);Fusobacteriales(100);Fusobacteriaceae(100);Fusobacterium(100);
asv_19	0	17	0	479	0	0	1844	83	663	0	66	0	0	0	1123	1922	0	423	0	0	0	0	Bacteria(100);Proteobacteria(100);Gammaproteobacteria(100);Enterobacterales(100);Enterobacterales(100);Enterobacterales(100);
asv_20	0	27	0	428	0	0	1721	81	653	0	59	0	0	0	1117	1864	0	443	0	0	0	0	Bacteria(100);Proteobacteria(100);Gammaproteobacteria(100);Enterobacterales(100);Enterobacterales(100);Enterobacterales(100);
asv_22	244	117	489	126	0	0	1455	355	66	0	301	0	42	0	399	409	155	1892	0	27	0	0	Bacteria(100);Fusobacteriota(100);Fusobacteriia(100);Fusobacteriales(100);Fusobacteriaceae(100);Fusobacterium(100);
asv_23	223	112	475	116	19	0	1494	316	62	0	312	0	0	37	403	373	143	1850	31	39	59	0	Bacteria(100);Fusobacteriota(100);Fusobacteriia(100);Fusobacteriales(100);Fusobacteriaceae(100);Fusobacterium(100);
asv_25	0	119	29	342	66	54	57	0	71	121	0	37	0	868	2963	0	86	0	0	0	0	1089	Bacteria(100);Proteobacteria(100);Gammaproteobacteria(100);Enterobacterales(100);Enterobacterales(100);Enterobacterales(100);
asv_26	0	25	0	409	0	0	1618	76	581	0	45	0	0	0	1008	1698	0	418	0	0	0	0	Bacteria(100);Proteobacteria(100);Gammaproteobacteria(100);Enterobacterales(100);Enterobacterales(100);Enterobacterales(100);
asv_27	0	127	0	343	70	55	69	0	71	125	0	32	0	888	2944	0	71	0	0	0	0	1043	Bacteria(100);Proteobacteria(100);Gammaproteobacteria(100);Enterobacterales(100);Enterobacterales(100);Enterobacterales(100);
asv_28	0	108	0	326	59	62	53	0	58	111	0	37	0	832	2676	0	67	0	0	15	20	907	Bacteria(100);Proteobacteria(100);Gammaproteobacteria(100);Enterobacterales(100);Enterobacterales(100);Enterobacterales(100);
asv_29	0	0	0	0	51	0	2993	0	0	0	0	0	0	0	27	1740	0	0	0	0	0	0	Bacteria(100);Bacteroidota(100);Bacteroidia(100);Bacteroidales(100);Bacteroidaceae(100);Bacteroides(100);
asv_30	0	0	0	0	0	0	419	0	0	0	237	0	0	0	2593	0	17	0	1351	0	0	0	Bacteria(100);Proteobacteria(100);Gammaproteobacteria(100);Enterobacterales(100);Enterobacteriaceae(100);Enterobacteriaceae(100);
asv_31	36	87	108	37	0	0	2157	51	51	0	121	0	33	0	100	708	141	56	41	132	386	75	Bacteria(100);Bacteroidota(100);Bacteroidia(100);Bacteroidales(100);Tannerellaceae(99);uncultured(98);
asv_32	0	0	0	94	0	0	3291	0	0	0	0	0	0	0	0	704	0	0	0	44	0	0	Bacteria(100);Bacteroidota(100);Bacteroidia(100);Bacteroidales(100);Dysgonomonadaceae(100);Dysgonomonas(100);
asv_33	554	47	157	18	160	0	0	0	13	28	121	361	17	487	49	0	0	272	65	33	312	1302	Bacteria(100);Bacteroidota(100);Bacteroidia(100);Bacteroidales(100);Tannerellaceae(100);Tannerellaceae(100);
asv_34	0	0	0	0	38	0	2298	0	0	0	0	0	0	0	0	1307	0	0	0	0	0	0	Bacteria(100);Bacteroidota(100);Bacteroidia(100);Bacteroidales(100);Bacteroidaceae(100);Bacteroides(100);
asv_35	256	168	61	51	70	0	644	0	1483	0	0	763	0	72	43	0	0	0	0	0	0	0	Bacteria(100);Proteobacteria(100);Gammaproteobacteria(100);Enterobacterales(100);Enterobacteriaceae(99);Enterobacteriaceae(99);
asv_36	939	66	179	36	300	0	72	0	13	0	112	531	0	264	358	0	0	163	0	46	40	301	Bacteria(100);Bacteroidota(100);Bacteroidia(100);Bacteroidales(99);Rikenellaceae(99);Rikenellaceae(99);
asv_37	0	0	0	0	0	0	313	0	0	0	177	0	0	0	1843	0	0	32	1053	0	0	0	Bacteria(100);Proteobacteria(100);Gammaproteobacteria(100);Enterobacterales(100);Enterobacteriaceae(99);Lelliottia(85);
asv_38	39	73	84	62	0	0	1670	26	39	0	90	0	0	33	67	547	119	42	34	111	319	60	Bacteria(100);Bacteroidota(100);Bacteroidia(100);Bacteroidales(100);Tannerellaceae(100);uncultured(94);
asv_39	0	0	0	0	46	0	1980	0	0	0	23	0	0	0	0	1316	0	0	0	0	0	0	Bacteria(100);Bacteroidota(100);Bacteroidia(100);Bacteroidales(100);Bacteroidaceae(99);Bacteroides(99);
asv_40	38	91	945	0	97	70	674	13	75	31	0	109	0	408	345	74	98	43	73	0	33	111	Bacteria(100);Firmicutes(100);Bacilli(100);Lactobacillales(100);Lactobacillaceae(98);Lactobacillus(92);
asv_41	0	0	0	0	45	0	2006	0	0	0	0	0	0	0	0	1265	0	0	0	0	0	0	Bacteria(100);Bacteroidota(100);Bacteroidia(100);Bacteroidales(100);Bacteroidaceae(100);Bacteroides(100);
asv_42	0	0	0	0	0	0	300	0	0	0	145	0	0	0	1899	0	0	0	933	1	0	0	Bacteria(100);Proteobacteria(100);Gammaproteobacteria(100);Enterobacterales(100);Enterobacteriaceae(100);Enterobacteriaceae(100);
asv_43	17	0	0	0	0	0	2576	0	0	0	0	0	0	0	0	533	0	79	21	30	0	0	Bacteria(100);Bacteroidota(100);Bacteroidia(100);Bacteroidales(100);Dysgonomonadaceae(100);Dysgonomonas(100);
asv_44	458	34	104	0	98	0	0	0	0	24	104	276	0	389	50	0	52	217	54	24	266	1103	Bacteria(100);Bacteroidota(100);Bacteroidia(100);Bacteroidales(100);Tannerellaceae(100);Tannerellaceae(100);
asv_45	51	57	0	59	35	0	0	0	0	65	186	465	0	633	101	67	48	0	600	0	146	547	Bacteria(100);Bacteroidota(100);Bacteroidia(100);Bacteroidales(100);Dysgonomonadaceae(99);uncultured(86);
asv_46	479	84	73	130	53	0	0	18	97	35	149	106	0	362	0	31	25	209	168	114	189	705	Bacteria(100);Bacteroidota(100);Bacteroidia(100);Bacteroidales(100);Tannerellaceae(100);Tannerella(94);
asv_47	32	69	74	31	15	0	1467	33	35	0	66	0	0	0	49	489	115	35	36	88	304	55	Bacteria(100);Bacteroidota(100);Bacteroidia(100);Bacteroidales(100);Tannerellaceae(98);uncultured(96);
asv_48	427	33	126	0	109	6	0	0	0	24	67	262	0	377	50	0	0	186	40	0	233	982	Bacteria(100);Bacteroidota(100);Bacteroidia(100);Bacteroidales(100);Tannerellaceae(100);Tannerellaceae(100);
asv_49	16	85	61	0	0	0	1427	44	46	40	88	0	0	0	57	477	100	32	36	84	277	51	Bacteria(100);Bacteroidota(100);Bacteroidia(100);Bacteroidales(100);Tannerellaceae(100);uncultured(90);
asv_50	0	0	0	0	39	0	1759	0	0	0	0	0	0	0	0	1098	0	0	0	0	0	0	Bacteria(100);Bacteroidota(100);Bacteroidia(100);Bacteroidales(100);Bacteroidaceae(100);Bacteroides(100);
asv_51	434	34	104	0	114	0	0	0	0	37	89	223	0	343	38	24	0	196	50	21	232	950	Bacteria(100);Bacteroidota(100);Bacteroidia(100);Bacteroidales(100);Tannerellaceae(100);Tannerellaceae(100);
asv_52	0	0	0	0	0	0	2243	0	0	0	0	0	14	0	0	477	0	0	63	22	0	0	Bacteria(100);Bacteroidota(100);Bacteroidia(100);Bacteroidales(100);Dysgonomonadaceae(100);Dysgonomonas(100);
asv_53	32	17	28	56	0	0	29	0	0	0	0	10	0	0	0	0	36	2571	7	0	30	0	Bacteria(100);Firmicutes(100);Clostridia(98);Clostridia(98);Clostridia(98);Clostridia(98);
asv_54	180	111	27	56	59	0	486	45	1153	0	0	597	0	42	0	0	0	0	0	39	0	0	Bacteria(100);Proteobacteria(100);Gammaproteobacteria(100);Enterobacterales(100);Enterobacteriaceae(96);Enterobacteriaceae(96);
asv_55	133	104	0	312	50	68	30	834	965	0	0	104	0	0	0	0	0	22	0	35	0	0	Bacteria(100);Firmicutes(100);Bacilli(100);Lactobacillales(100);Streptococcaceae(100);Lactococcus(100);
asv_56	753	45	112	20	203	0	66	0	20	0	82	403	0	195	282	0	0	76	0	39	31	242	Bacteria(100);Bacteroidota(100);Bacteroidia(100);Bacteroidales(99);Rikenellaceae(99);Rikenellaceae(99);
asv_57	192	100	0	29	50	0	445	14	1079	0	0	607	0	44	0	0	0	0	0	0	0	0	Bacteria(100);Proteobacteria(100);Gammaproteobacteria(100);Enterobacterales(100);Enterobacteriaceae(100);Enterobacteriaceae(100);
asv_58	23	62	755	0	90	67	568	0	53	0	0	59	0	276	276	65	85	44	47	0	0	86	Bacteria(100);Firmicutes(100);Bacilli(100);Lactobacillales(100);Lactobacillaceae(99);Lactobacillus(96);
asv_59	752	41	128	0	207	0	60	0	14	42	92	402	0	178	239	0	0	107	0	27	38	219	Bacteria(100);Bacteroidota(100);Bacteroidia(100);Bacteroidales(99);Rikenellaceae(99);Rikenellaceae(99);
asv_60	178	39	221	0	51	0	0	0	0	0	29	231	0	911	15	0	27	53	345	0	204	224	Bacteria(100);Bacteroidota(100);Bacteroidia(100);Bacteroidales(100);Dysgonomonadaceae(100);Dysgonomonadaceae(100);
asv_61	29	60	775	0	80	52	463	0	54	30	0	79	0	279	232	58	70	37	60	0	0	100	Bacteria(100);Firmicutes(100);Bacilli(100);Lactobacillales(100);Lactobacillaceae(100);Lactobacillus(98);
asv_62	62	0	38	0	57	0	0	0	0	12	0	51	0	75	0	0	51	0	254	0	1828	23	Bacteria(100);Bacteroidota(100);Bacteroidia(100);Bacteroidales(100);Dysgonomonadaceae(100);Dysgonomonas(100);
asv_63	392	63	60	97	48	0	28	0	75	21	93	101	13	293	0	0	0	176	125	112	175	546	Bacteria(100);Bacteroidota(100);Bacteroidia(100);Bacteroidales(100);Tannerellaceae(100);Tannerella(91);
asv_64	692	45	119	0	198	0	38	0	14	0	75	373	0	202	249	0	0	77	0	28	34	196	Bacteria(100);Bacteroidota(100);Bacteroidia(100);Bacteroidales(99);Rikenellaceae(99);Alistipes(83);
asv_65	155	113	25	0	43	0	379	0	1021	0	0	516	0	56	15	0	0	0	0	0	0	0	Bacteria(100);Proteobacteria(100);Gammaproteobacteria(100);Enterobacterales(100);Enterobacteriaceae(99);Enterobacteriaceae(99);
asv_66	43	30	39	0	29	0	21	0	0	55	110	370	0	519	78	0	24	0	434	0	119	442	Bacteria(100);Bacteroidota(100);Bacteroidia(100);Bacteroidales(100);Dysgonomonadaceae(100);uncultured(90);
asv_67	358	59	59	78	43	0	12	0	90	0	101	66	0	304	0	0	0	157	117	75	154	569	Bacteria(100);Bacteroidota(100);Bacteroidia(100);Bacteroidales(100);Tannerellaceae(100);Tannerella(96);
asv_68	40	0	0	46	0	0	43	24	0	0	32	0	13	0	0	31	0	1934	0	12	18	0	Bacteria(100);Firmicutes(99);Clostridia(99);Clostridia(99);Clostridia(99);Clostridia(99);
asv_69	20	56	640	22	70	55	451	0	41	0	0	62	22	284	223	40	64	27	60	0	0	55	Bacteria(100);Firmicutes(100);Bacilli(100);Lactobacillales(100);Lactobacillaceae(100);Lactobacillus(98);
asv_70	380	54	53	81	38	0	0	0	69	14	100	80	0	281	0	0	33	141	118	92	136	504	Bacteria(100);Bacteroidota(100);Bacteroidia(100);Bacteroidales(100);Tannerellaceae(100);Tannerella(88);
asv_71	46	44	16	0	0	0	0	0	0	58	120	362	34	519	63	0	0	0	417	0	101	388	Bacteria(100);Bacteroidota(100);Bacteroidia(100);Bacteroidales(100);Dysgonomonadaceae(99);uncultured(86);
asv_72	30	202	154	0	19	33	1	0	17	0	1	177	0	45	3	0	8	1473	0	0	0	0	Bacteria(100);Firmicutes(100);Bacilli(100);Lactobacillales(100);Enterococcaceae(92);Enterococcus(87);
asv_73	99	110	27	270	46	0	35	664	819	0	0	61	0	0	0	4	0	0	0	0	13	6	Bacteria(100);Firmicutes(100);Bacilli(100);Lactobacillales(100);Streptococcaceae(100);Lactococcus(100);
asv_74	0	0	0	138	0	0	560	29	157	0	20	0	0	0	433	653	0	134	0	0	0	0	Bacteria(100);Proteobacteria(100);Gammaproteobacteria(100);Enterobacterales(100);Enterobacterales(100);Enterobacterales(100);
asv_75	0	0	0	0	25	0	1279	0	0	0	0	0	0	0	0	773	0	0	0	0	0	0	Bacteria(100);Bacteroidota(100);Bacteroidia(100);Bacteroidales(100);Bacteroidaceae(100);Bacteroides(100);
asv_76	0	0	0	0	30	0	1203	0	0	0	0	0	0	0	0	823	0	0	0	0	0	0	Bacteria(100);Bacteroidota(100);Bacteroidia(100);Bacteroidales(100);Bacteroidaceae(100);Bacteroides(100);
asv_77	0	0	0	86	0	0	0	1778	0	0	165	0	0	0	0	0	0	0	0	0	0	0	Bacteria(100);Bacteroidota(100);Bacteroidia(100);Bacteroidales(100);Dysgonomonadaceae(94);Dysgonomonas(94);
asv_78	142	0	178	12	51	0	0	0	0	0	0	201	0	726	0	0	37	0	280	33	170	190	Bacteria(100);Bacteroidota(100);Bacteroidia(100);Bacteroidales(100);Dysgonomonadaceae(100);Dysgonomonadaceae(100);
asv_79	36	0	0	42	0	0	15	0	33	0	0	0	0	23	0	0	0	1792	0	50	27	0	Bacteria(100);Firmicutes(100);Clostridia(100);Clostridia(100);Clostridia(100);Clostridia(100);
asv_80	42	31	0	24	25	0	0	0	0	52	117	301	0	437	55	23	20	0	397	0	94	354	Bacteria(100);Bacteroidota(100);Bacteroidia(100);Bacteroidales(100);Dysgonomonadaceae(100);uncultured(87);
asv_81	132	93	11	206	52	0	27	641	719	0	0	71	0	0	0	0	0	0	0	0	0	0	Bacteria(100);Firmicutes(100);Bacilli(100);Lactobacillales(100);Streptococcaceae(100);Lactococcus(100);
asv_82	164	0	162	35	40	0	0	0	0	37	0	187	0	713	0	0	27	0	239	0	160	160	Bacteria(100);Bacteroidota(100);Bacteroidia(100);Bacteroidales(100);Dysgonomonadaceae(99);Dysgonomonadaceae(99);
asv_83	135	86	0	224	59	29	22	623	656	0	0	66	0	0	0	0	22	0	0	0	0	0	Bacteria(100);Firmicutes(100);Bacilli(100);Lactobacillales(100);Streptococcaceae(100);Lactococcus(100);
asv_84	27	0	0	44	0	0	0	0	0	0	0	0	0	0	11	0	0	1790	0	0	15	0	Bacteria(100);Firmicutes(100);Clostridia(99);Clostridia(99);Clostridia(99);Clostridia(99);
asv_85	145	0	160	0	32	0	0	0	0	0	9	191	0	670	0	0	26	26	266	0	162	169	Bacteria(100);Bacteroidota(100);Bacteroidia(100);Bacteroidales(100);Dysgonomonadaceae(99);Dysgonomonadaceae(99);
asv_86	633	25	174	0	125	0	0	0	32	23	0	62	0	0	0	0	33	224	136	70	157	153	Bacteria(100);Bacteroidota(100);Bacteroidia(100);Bacteroidales(100);Bacteroidales(100);Bacteroidales(100);
asv_87	33	0	0	0	21	0	78	0	627	55	75	33	54	0	112	226	62	179	0	0	0	288	Bacteria(100);Firmicutes(100);Bacilli(100);Lactobacillales(100);Enterococcaceae(99);Enterococcaceae(99);
asv_88	0	148	105	0	36	22	345	0	91	0	21	171	0	69	87	0	50	619	0	51	0	0	Bacteria(100);Firmicutes(100);Bacilli(100);Lactobacillales(100);Enterococcaceae(80);Enterococcaceae(80);
asv_89	0	0	44	0	0	0	874	0	0	0	41	0	0	0	0	140	151	325	0	0	0	232	Bacteria(100);Firmicutes(100);Bacilli(100);Lactobacillales(100);Lactobacillales(100);Lactobacillales(100);
asv_90	0	0	0	0	0	0	0	0	0	0	0	146	0	71	0	0	1332	150	83	0	0	17	Bacteria(100);Firmicutes(100);Clostridia(100);Oscillospirales(100);Ruminococcaceae(100);Ruminococcaceae(100);
asv_91	248	38	114	0	0	0	33	0	49	0	0	79	0	11	0	10	0	888	0	237	23	0	Bacteria(100);Bacteroidota(100);Bacteroidia(100);Bacteroidales(100);Dysgonomonadaceae(98);Candidatus_Armantifilum(92);
asv_92	0	0	44	0	0	0	0	0	0	0	0	0	0	0	0	0	0	0	195	0	1455	0	Bacteria(100);Bacteroidota(100);Bacteroidia(100);Bacteroidales(100);Dysgonomonadaceae(99);Dysgonomonas(99);
asv_93	0	54	246	54	0	0	0	0	0	0	24	850	0	42	152	0	31	14	48	0	62	115	Bacteria(100);Bacteroidota(100);Bacteroidia(100);Bacteroidales(100);Dysgonomonadaceae(99);Dysgonomonas(99);
asv_94	0	0	130	0	47	0	0	0	0	0	0	393	0	884	0	0	40	0	94	0	38	57	Bacteria(100);Bacteroidota(100);Bacteroidia(100);Bacteroidales(100);Tannerellaceae(99);Tannerellaceae(99);
asv_95	343	30	0	39	27	0	0	0	0	0	0	0	0	0	1106	0	0	27	0	82	23	0	Bacteria(100);Bacteroidota(100);Bacteroidia(100);Bacteroidales(85);Bacteroidales(85);Bacteroidales(85);
asv_96	26	171	136	0	31	35	3	0	20	0	0	141	0	28	4	0	4	1058	0	0	0	0	Bacteria(100);Firmicutes(100);Bacilli(100);Lactobacillales(100);Enterococcaceae(96);Enterococcus(91);
asv_97	0	0	45	0	0	0	0	0	0	0	14	0	0	0	0	0	0	0	193	0	1401	0	Bacteria(100);Bacteroidota(100);Bacteroidia(100);Bacteroidales(100);Dysgonomonadaceae(100);Dysgonomonas(100);
asv_98	311	64	159	96	53	0	0	0	240	0	78	15	0	408	25	0	0	0	0	39	113	34	Bacteria(100);Bacteroidota(100);Bacteroidia(100);Bacteroidales(100);Dysgonomonadaceae(100);Dysgonomonadaceae(100);
asv_99	0	0	0	72	0	0	0	1422	0	0	112	0	0	0	0	0	0	0	0	28	0	0	Bacteria(100);Bacteroidota(100);Bacteroidia(100);Bacteroidales(100);Dysgonomonadaceae(99);Dysgonomonas(99);
asv_100	36	0	59	22	0	0	1439	0	0	0	0	0	0	37	0	0	0	0	0	0	0	0	Bacteria(100);Bacteroidota(100);Bacteroidia(100);Bacteroidales(100);Dysgonomonadaceae(100);Dysgonomonas(100);
asv_101	23	132	105	63	30	21	4	0	16	0	0	117	0	41	2	0	4	1028	0	0	0	0	Bacteria(100);Firmicutes(100);Bacilli(100);Lactobacillales(100);Enterococcaceae(99);Enterococcus(99);
asv_102	16	0	38	0	22	0	0	0	0	0	0	0	0	0	0	0	0	0	154	0	1324	0	Bacteria(100);Bacteroidota(100);Bacteroidia(100);Bacteroidales(100);Dysgonomonadaceae(100);Dysgonomonas(100);
asv_103	52	36	116	33	0	0	428	101	0	0	68	0	0	0	107	108	33	455	0	0	0	0	Bacteria(100);Fusobacteriota(100);Fusobacteriia(100);Fusobacteriales(100);Fusobacteriaceae(100);Fusobacterium(100);
asv_104	73	43	0	47	36	0	69	0	100	33	80	58	7	398	0	38	0	150	90	0	134	163	Bacteria(100);Desulfobacterota(100);Desulfobacteria(100);Desulfobacterales(100);Desulfobacterales(100);Desulfobacterales(100);
asv_105	0	0	0	0	0	0	0	0	0	0	0	113	14	75	0	0	1078	118	64	0	56	0	Bacteria(100);Firmicutes(100);Clostridia(100);Oscillospirales(100);Ruminococcaceae(100);Ruminococcaceae(100);
asv_106	85	68	81	60	0	0	0	0	0	0	0	78	0	182	30	0	0	0	223	0	589	116	Bacteria(100);Bacteroidota(100);Bacteroidia(100);Bacteroidales(100);Dysgonomonadaceae(100);uncultured(92);
asv_107	1257	0	0	0	234	0	0	0	0	0	0	0	0	0	0	0	0	0	0	17	0	0	Bacteria(100);Proteobacteria(100);Gammaproteobacteria(100);Xanthomonadales(100);Xanthomonadaceae(100);Stenotrophomonas(100);
asv_108	0	0	0	81	0	0	0	1235	26	0	122	0	0	0	0	0	0	0	0	0	0	0	Bacteria(100);Bacteroidota(100);Bacteroidia(100);Bacteroidales(100);Dysgonomonadaceae(94);Dysgonomonas(94);
asv_109	0	0	0	0	0	0	0	0	0	0	0	0	0	47	0	47	0	1234	110	25	0	0	Bacteria(100);Bacteroidota(100);Bacteroidia(100);Bacteroidales(98);Bacteroidales(98);Bacteroidales(98);
asv_110	25	136	111	0	18	29	3	0	11	0	2	112	0	37	3	0	4	954	0	0	0	0	Bacteria(100);Firmicutes(100);Bacilli(100);Lactobacillales(100);Enterococcaceae(100);Enterococcus(100);
asv_111	251	49	63	79	43	0	51	0	22	0	0	125	52	96	85	23	0	111	166	81	79	67	Bacteria(100);Bacteroidota(100);Bacteroidia(100);Bacteroidales(96);Bacteroidales(96);Bacteroidales(96);
asv_112	0	0	0	63	0	0	0	1239	0	0	127	0	0	0	0	0	0	0	0	0	0	0	Bacteria(100);Bacteroidota(100);Bacteroidia(100);Bacteroidales(100);Dysgonomonadaceae(98);Dysgonomonas(98);
asv_113	32	34	0	53	0	0	71	0	0	0	62	34	0	0	0	90	15	841	59	0	0	133	Bacteria(100);Bacteroidota(100);Bacteroidia(100);Bacteroidales(100);Dysgonomonadaceae(100);Dysgonomonas(99);
asv_114	782	196	0	75	0	0	16	0	63	0	73	0	0	0	0	0	0	0	0	168	0	0	Bacteria(100);Desulfobacterota(100);Desulfobacteria(100);Desulfobacterales(100);Desulfosarcinaceae(92);Desulfosarcinaceae(92);
asv_115	510	70	101	0	82	0	0	0	35	0	0	42	0	13	0	0	22	148	83	28	127	106	Bacteria(100);Bacteroidota(100);Bacteroidia(100);Bacteroidales(100);Dysgonomonadaceae(91);Dysgonomonas(89);
asv_116	0	0	1357	0	0	0	0	0	0	0	0	0	0	0	0	0	0	0	0	0	0	0	Bacteria(100);Bacteroidota(100);Bacteroidia(100);Bacteroidales(100);Dysgonomonadaceae(100);Dysgonomonas(100);
asv_117	0	119	78	0	30	10	252	0	82	0	0	145	0	45	58	0	33	470	0	34	0	0	Bacteria(100);Firmicutes(100);Bacilli(100);Lactobacillales(100);Enterococcaceae(89);Enterococcus(85);
asv_118	0	0	0	0	0	0	0	0	0	0	0	111	0	80	0	0	962	107	69	0	16	0	Bacteria(100);Firmicutes(100);Clostridia(100);Oscillospirales(100);Ruminococcaceae(100);Ruminococcaceae(100);
asv_119	0	0	47	0	0	0	608	65	0	0	0	0	0	0	0	97	107	212	0	0	0	201	Bacteria(100);Firmicutes(100);Bacilli(100);Lactobacillales(100);Lactobacillales(100);Lactobacillales(100);
asv_120	441	46	259	0	159	0	0	0	0	27	22	65	0	47	64	54	0	0	60	50	0	27	Bacteria(100);Bacteroidota(100);Bacteroidia(100);Bacteroidales(100);Dysgonomonadaceae(100);Dysgonomonas(100);
asv_121	521	0	125	54	87	0	0	0	0	0	0	52	0	0	0	0	26	130	79	0	115	131	Bacteria(100);Bacteroidota(100);Bacteroidia(100);Bacteroidales(100);Dysgonomonadaceae(82);Dysgonomonas(82);
asv_122	521	0	132	0	87	0	0	0	0	0	6	46	0	0	0	0	18	179	71	0	127	129	Bacteria(100);Bacteroidota(100);Bacteroidia(100);Bacteroidales(100);Bacteroidales(100);Bacteroidales(100);
asv_123	0	0	42	0	0	0	616	0	0	0	0	0	0	0	0	111	86	222	0	0	0	228	Bacteria(100);Firmicutes(100);Bacilli(100);Lactobacillales(100);Lactobacillales(100);Lactobacillales(100);
asv_124	30	0	30	0	0	0	1184	0	0	0	0	0	0	32	0	0	0	0	23	0	0	0	Bacteria(100);Bacteroidota(100);Bacteroidia(100);Bacteroidales(100);Dysgonomonadaceae(100);Dysgonomonas(100);
asv_125	79	37	53	0	47	0	0	0	0	0	0	42	0	81	0	0	0	839	16	0	53	35	Bacteria(100);Desulfobacterota(100);Desulfovibrionia(100);Desulfovibrionales(100);Desulfovibrionaceae(100);Desulfovibrio(94);
asv_126	0	118	56	0	21	13	257	0	61	0	51	107	0	33	48	21	29	434	0	33	0	0	Bacteria(100);Firmicutes(100);Bacilli(100);Lactobacillales(100);Enterococcaceae(100);Enterococcus(100);
asv_127	401	47	27	37	36	0	0	0	0	0	0	56	0	139	49	0	0	275	45	0	47	117	Bacteria(100);Bacteroidota(100);Bacteroidia(100);Bacteroidales(99);Dysgonomonadaceae(99);Dysgonomonadaceae(99);
asv_128	0	0	0	47	0	0	128	0	0	0	46	0	8	0	0	555	0	489	0	0	0	0	Bacteria(100);Fusobacteriota(100);Fusobacteriia(100);Fusobacteriales(100);Leptotrichiaceae(100);Sebaldella(100);
asv_129	244	39	79	18	0	0	100	0	0	0	93	92	0	109	59	0	0	295	53	38	51	0	Bacteria(100);Bacteroidota(100);Bacteroidia(100);Bacteroidales(100);Rikenellaceae(100);Rikenellaceae(100);
asv_130	0	0	87	0	36	0	0	0	0	20	0	308	0	683	0	0	0	0	90	9	31	0	Bacteria(100);Bacteroidota(100);Bacteroidia(100);Bacteroidales(100);Tannerellaceae(100);Parabacteroides(87);
asv_131	0	86	52	0	21	25	245	0	56	0	0	111	0	38	53	0	34	507	0	35	0	0	Bacteria(100);Firmicutes(100);Bacilli(100);Lactobacillales(100);Enterococcaceae(97);Enterococcus(97);
asv_132	26	0	0	0	0	0	45	0	548	0	0	23	0	0	91	151	45	108	0	0	0	219	Bacteria(100);Firmicutes(100);Bacilli(100);Lactobacillales(100);Enterococcaceae(100);Enterococcus(92);
asv_133	0	0	0	0	0	0	0	0	0	0	0	104	0	75	0	0	858	130	89	0	0	0	Bacteria(100);Firmicutes(100);Clostridia(100);Oscillospirales(100);Ruminococcaceae(100);Ruminococcaceae(100);
asv_134	56	0	93	0	30	0	0	0	0	0	19	271	0	671	0	0	28	0	87	0	0	0	Bacteria(100);Bacteroidota(100);Bacteroidia(100);Bacteroidales(100);Tannerellaceae(100);Parabacteroides(81);
asv_135	171	0	56	0	77	0	0	0	44	0	53	133	0	75	61	0	0	0	152	60	85	282	Bacteria(100);Bacteroidota(100);Bacteroidia(100);Bacteroidales(100);Tannerellaceae(100);Tannerellaceae(100);
asv_136	0	0	210	35	0	0	0	0	0	0	0	672	0	23	116	0	0	0	35	20	52	82	Bacteria(100);Bacteroidota(100);Bacteroidia(100);Bacteroidales(100);Dysgonomonadaceae(100);Dysgonomonas(100);
asv_137	288	0	0	0	22	0	0	0	0	0	0	0	0	0	843	0	0	0	0	55	23	0	Bacteria(100);Bacteroidota(100);Bacteroidia(100);Bacteroidales(87);Rikenellaceae(80);Rikenellaceae(80);
asv_138	205	0	88	0	0	6	28	0	0	0	0	51	0	0	0	0	0	658	13	180	0	0	Bacteria(100);Bacteroidota(100);Bacteroidia(100);Bacteroidales(100);Dysgonomonadaceae(100);Candidatus_Armantifilum(97);
asv_139	0	0	100	0	38	0	0	0	0	0	0	303	0	656	0	0	47	0	82	0	0	0	Bacteria(100);Bacteroidota(100);Bacteroidia(100);Bacteroidales(100);Tannerellaceae(100);Parabacteroides(81);
asv_140	24	33	31	0	0	0	1073	0	0	0	0	30	0	34	0	0	0	0	0	0	0	0	Bacteria(100);Bacteroidota(100);Bacteroidia(100);Bacteroidales(100);Dysgonomonadaceae(100);Dysgonomonas(100);
asv_141	0	0	0	0	0	0	0	0	0	0	23	291	0	0	0	0	125	0	730	0	42	0	Bacteria(100);Bacteroidota(100);Bacteroidia(100);Bacteroidales(100);vadinHA21(100);vadinHA21_ge(100);
asv_142	0	35	0	0	0	0	0	0	0	0	0	0	0	0	0	0	65	1107	0	0	0	0	Bacteria(100);Firmicutes(100);Bacilli(100);Lactobacillales(100);Enterococcaceae(81);Enterococcus(80);
asv_143	72	55	72	40	0	0	0	0	0	32	0	72	0	140	0	0	20	0	166	0	446	91	Bacteria(100);Bacteroidota(100);Bacteroidia(100);Bacteroidales(100);Dysgonomonadaceae(100);uncultured(96);
asv_144	0	0	30	0	0	0	593	0	0	0	0	0	0	0	0	100	97	205	0	0	0	169	Bacteria(100);Firmicutes(100);Bacilli(100);Lactobacillales(100);Lactobacillales(100);Lactobacillales(100);
asv_145	241	40	136	90	25	0	0	0	194	29	0	0	0	290	0	0	0	0	0	29	87	27	Bacteria(100);Bacteroidota(100);Bacteroidia(100);Bacteroidales(100);Dysgonomonadaceae(100);uncultured(86);
asv_146	0	0	0	0	1187	0	0	0	0	0	0	0	0	0	0	0	0	0	0	0	0	0	Bacteria(100);Bacteroidota(100);Bacteroidia(100);Bacteroidales(100);3M1PL1-52_termite_group(100);3M1PL1-52_termite_group_ge(100);
asv_147	195	0	92	0	26	0	30	0	0	13	0	37	0	0	0	0	0	646	0	138	0	0	Bacteria(100);Bacteroidota(100);Bacteroidia(100);Bacteroidales(100);Dysgonomonadaceae(100);Candidatus_Armantifilum(89);
asv_148	304	0	0	0	0	0	0	0	22	0	0	0	0	0	763	12	0	0	0	44	24	0	Bacteria(100);Bacteroidota(100);Bacteroidia(100);Bacteroidales(89);Bacteroidales(89);Bacteroidales(89);
asv_149	0	0	0	0	3	0	0	0	0	0	0	94	0	50	0	0	477	0	404	0	104	35	Bacteria(100);Bacteroidota(100);Bacteroidia(100);Bacteroidales(100);Paludibacteraceae(100);uncultured(83);
asv_150	216	53	104	52	16	0	0	9	177	24	27	43	0	298	20	0	0	0	0	19	86	21	Bacteria(100);Bacteroidota(100);Bacteroidia(100);Bacteroidales(100);Dysgonomonadaceae(100);uncultured(81);
asv_151	0	0	0	0	11	0	683	0	0	0	0	0	0	0	0	467	0	0	0	0	0	0	Bacteria(100);Bacteroidota(100);Bacteroidia(100);Bacteroidales(100);Bacteroidaceae(100);Bacteroides(100);
asv_152	60	24	73	0	30	0	34	0	0	0	37	226	0	208	69	0	58	100	56	0	61	121	Bacteria(100);Bacteroidota(100);Bacteroidia(100);Bacteroidales(100);Tannerellaceae(91);Tannerellaceae(91);
asv_153	102	12	82	75	0	0	130	0	62	0	94	124	83	122	48	0	39	55	32	12	44	37	Bacteria(100);Firmicutes(100);Clostridia(100);Oscillospirales(100);Oscillospirales_fa(100);Oscillospirales_ge(100);
asv_154	68	47	73	0	0	0	0	0	21	0	0	54	0	147	36	0	0	0	148	0	466	83	Bacteria(100);Bacteroidota(100);Bacteroidia(100);Bacteroidales(100);Dysgonomonadaceae(100);uncultured(96);
asv_155	192	0	84	0	0	0	18	0	21	0	0	39	0	0	0	0	0	602	0	159	0	26	Bacteria(100);Bacteroidota(100);Bacteroidia(100);Bacteroidales(100);Dysgonomonadaceae(100);Candidatus_Armantifilum(89);
asv_156	55	26	80	28	0	0	280	74	0	0	60	0	0	0	86	81	0	369	0	0	0	0	Bacteria(100);Fusobacteriota(100);Fusobacteriia(100);Fusobacteriales(100);Fusobacteriaceae(100);Fusobacterium(100);
asv_157	55	0	85	27	0	0	321	78	0	0	44	0	0	0	96	63	18	345	0	0	0	0	Bacteria(100);Fusobacteriota(100);Fusobacteriia(100);Fusobacteriales(100);Fusobacteriaceae(100);Fusobacterium(100);
asv_158	0	0	0	4	0	0	16	0	0	0	0	7	0	0	0	0	3	1000	89	0	0	13	Bacteria(100);Bacteroidota(100);Bacteroidia(100);Bacteroidales(100);Tannerellaceae(80);Tannerellaceae(80);
asv_159	0	0	0	0	0	0	37	0	431	0	0	27	0	0	71	159	49	126	0	0	0	228	Bacteria(100);Firmicutes(100);Bacilli(100);Lactobacillales(100);Enterococcaceae(100);Enterococcus(98);
asv_160	244	21	17	0	22	0	7	0	0	0	0	0	11	0	731	0	0	10	0	47	17	0	Bacteria(100);Bacteroidota(100);Bacteroidia(100);Bacteroidales(86);Bacteroidales(86);Bacteroidales(86);
asv_161	0	34	1077	0	0	0	0	11	0	0	0	0	0	0	0	0	0	0	0	0	0	0	Bacteria(100);Bacteroidota(100);Bacteroidia(100);Bacteroidales(100);Dysgonomonadaceae(100);Dysgonomonas(100);
asv_162	911	0	0	0	205	0	0	0	0	0	0	0	0	0	0	0	0	0	0	0	0	0	Bacteria(100);Proteobacteria(100);Gammaproteobacteria(100);Xanthomonadales(100);Xanthomonadaceae(100);Stenotrophomonas(100);
asv_163	121	58	45	0	54	0	0	0	231	55	0	159	0	260	0	0	0	0	63	0	66	0	Bacteria(100);Bacteroidota(100);Bacteroidia(100);Bacteroidales(100);Dysgonomonadaceae(100);Dysgonomonadaceae(100);
asv_164	45	0	0	40	0	0	54	0	77	0	59	49	0	277	53	0	17	105	73	40	96	119	Bacteria(100);Desulfobacterota(100);Desulfobacteria(100);Desulfobacterales(100);Desulfobacterales(100);Desulfobacterales(100);
asv_165	29	0	0	0	39	0	988	0	0	14	0	0	0	21	0	0	0	0	0	0	0	0	Bacteria(100);Bacteroidota(100);Bacteroidia(100);Bacteroidales(100);Dysgonomonadaceae(100);Dysgonomonas(100);
asv_166	0	0	23	0	17	0	778	0	9	0	61	34	0	0	74	0	9	8	0	0	49	24	Bacteria(100);Proteobacteria(100);Gammaproteobacteria(100);Pseudomonadales(91);Pseudomonadaceae(91);Pseudomonas(87);
asv_167	224	204	58	32	121	0	0	0	0	0	0	73	0	17	0	0	0	96	97	36	0	126	Bacteria(100);Bacteroidota(100);Bacteroidia(100);Bacteroidales(100);Dysgonomonadaceae(97);Dysgonomonas(97);
asv_168	873	20	6	0	174	0	0	0	0	0	0	0	0	0	0	0	0	0	0	0	0	0	Bacteria(100);Proteobacteria(100);Gammaproteobacteria(100);Xanthomonadales(100);Xanthomonadaceae(100);Stenotrophomonas(100);
asv_169	23	0	0	44	50	0	51	0	25	0	0	0	0	0	0	86	0	635	35	0	0	124	Bacteria(100);Bacteroidota(100);Bacteroidia(100);Bacteroidales(100);Dysgonomonadaceae(99);Dysgonomonas(99);
asv_170	0	12	151	25	0	0	0	0	0	0	0	590	0	22	101	9	0	0	33	0	52	74	Bacteria(100);Bacteroidota(100);Bacteroidia(100);Bacteroidales(100);Dysgonomonadaceae(100);Dysgonomonas(100);
asv_171	551	57	61	0	33	0	0	0	0	20	0	46	4	95	0	0	0	0	98	48	0	51	Bacteria(100);Desulfobacterota(100);Desulfobacteria(100);Desulfobacterales(100);Desulfobacterales(100);Desulfobacterales(100);
asv_172	0	0	0	0	44	0	0	0	0	12	8	68	0	178	0	0	164	0	198	0	108	282	Bacteria(100);Bacteroidota(100);Bacteroidia(100);Bacteroidales(100);Tannerellaceae(91);Tannerellaceae(91);
asv_173	52	40	46	30	37	0	0	0	0	0	0	54	0	147	0	0	0	0	145	0	415	86	Bacteria(100);Bacteroidota(100);Bacteroidia(100);Bacteroidales(100);Dysgonomonadaceae(100);uncultured(98);
asv_174	0	0	137	32	0	0	0	0	0	0	0	594	0	0	109	0	0	0	34	0	50	88	Bacteria(100);Bacteroidota(100);Bacteroidia(100);Bacteroidales(100);Dysgonomonadaceae(100);Dysgonomonas(100);
asv_175	114	63	71	0	39	0	91	0	0	0	56	77	0	0	67	0	0	307	41	0	55	51	Bacteria(100);Bacteroidota(100);Bacteroidia(100);Bacteroidales(100);Rikenellaceae(100);Alistipes(99);
asv_176	33	27	74	33	0	0	277	60	0	0	50	0	0	0	72	59	0	327	0	0	0	0	Bacteria(100);Fusobacteriota(100);Fusobacteriia(100);Fusobacteriales(100);Fusobacteriaceae(100);Fusobacterium(100);
asv_177	0	0	52	0	0	0	0	0	0	0	0	280	0	0	0	0	102	0	515	0	37	22	Bacteria(100);Bacteroidota(100);Bacteroidia(100);Bacteroidales(100);vadinHA21(100);vadinHA21_ge(100);
asv_178	90	0	54	0	44	0	0	0	0	0	0	0	0	0	0	0	0	0	809	0	0	0	Bacteria(100);Firmicutes(100);Bacilli(100);Lactobacillales(100);Enterococcaceae(94);Enterococcus(84);
asv_179	212	57	115	52	0	0	0	0	160	18	0	0	0	265	0	0	0	0	0	0	87	23	Bacteria(100);Bacteroidota(100);Bacteroidia(100);Bacteroidales(100);Dysgonomonadaceae(100);uncultured(80);
asv_180	0	0	0	0	0	0	0	0	0	0	0	0	0	0	0	0	0	889	87	0	9	0	Bacteria(100);Bacteroidota(100);Bacteroidia(100);Bacteroidales(99);Bacteroidales(99);Bacteroidales(99);
asv_181	561	142	0	50	0	0	0	0	54	0	0	0	0	18	32	0	0	0	0	126	0	0	Bacteria(100);Desulfobacterota(100);Desulfobacteria(100);Desulfobacterales(100);Desulfosarcinaceae(91);Desulfosarcinaceae(91);
asv_182	30	0	0	0	4	0	0	0	8	18	0	0	0	0	0	0	0	824	98	0	0	0	Bacteria(100);Bacteroidota(100);Bacteroidia(100);Bacteroidales(99);Bacteroidales(99);Bacteroidales(99);
asv_183	215	0	23	27	42	0	24	0	0	0	0	31	0	153	0	14	25	130	30	30	56	181	Bacteria(100);Bacteroidota(100);Bacteroidia(100);Bacteroidales(100);Tannerellaceae(97);Tannerellaceae(97);
asv_184	58	0	0	37	0	0	69	0	67	0	35	45	0	289	17	0	0	75	59	0	94	131	Bacteria(100);Desulfobacterota(100);Desulfobacteria(100);Desulfobacterales(100);Desulfobacterales(100);Desulfobacterales(100);
asv_185	31	19	0	25	12	0	50	0	74	13	58	34	0	257	0	0	0	115	64	0	111	113	Bacteria(100);Desulfobacterota(100);Desulfobacteria(100);Desulfobacterales(100);Desulfobacterales(100);Desulfobacterales(100);
asv_186	0	0	972	0	0	0	0	0	0	0	0	0	0	0	0	0	0	0	0	0	0	0	Bacteria(100);Bacteroidota(100);Bacteroidia(100);Bacteroidales(100);Dysgonomonadaceae(100);Dysgonomonas(100);
asv_187	317	41	0	36	27	0	44	0	0	0	0	0	0	114	43	0	0	215	0	0	46	86	Bacteria(100);Bacteroidota(100);Bacteroidia(100);Bacteroidales(100);Dysgonomonadaceae(100);Dysgonomonadaceae(100);
asv_188	0	0	0	43	0	0	53	0	0	0	0	0	0	0	0	80	0	598	44	0	32	114	Bacteria(100);Bacteroidota(100);Bacteroidia(100);Bacteroidales(100);Dysgonomonadaceae(98);Dysgonomonas(96);
asv_189	0	0	959	0	0	0	0	0	0	0	0	0	0	0	0	0	0	0	0	0	0	0	Bacteria(100);Bacteroidota(100);Bacteroidia(100);Bacteroidales(100);Dysgonomonadaceae(100);Dysgonomonas(100);
asv_190	18	69	87	0	0	0	0	0	32	0	0	0	0	97	0	162	71	29	53	0	253	82	Bacteria(100);Bacteroidota(100);Bacteroidia(100);Bacteroidales(100);Bacteroidaceae(100);Bacteroides(100);
asv_191	0	0	76	0	0	0	0	0	0	0	0	249	0	0	0	0	40	0	303	0	252	30	Bacteria(100);Bacteroidota(100);Bacteroidia(100);Bacteroidales(100);Dysgonomonadaceae(100);Candidatus_Armantifilum(98);
asv_192	569	169	0	42	0	0	0	0	47	0	0	0	0	0	0	0	0	0	0	121	0	0	Bacteria(100);Desulfobacterota(100);Desulfobacteria(100);Desulfobacterales(100);Desulfosarcinaceae(95);Desulfosarcinaceae(95);
asv_193	91	78	0	43	31	0	0	0	47	0	0	31	12	0	181	0	35	0	100	0	258	40	Bacteria(100);Bacteroidota(100);Bacteroidia(100);Bacteroidales(100);Dysgonomonadaceae(90);Dysgonomonas(89);
asv_194	44	0	122	44	43	0	0	0	48	0	57	42	0	43	0	21	35	0	241	43	70	88	Bacteria(100);Bacteroidota(100);Bacteroidia(100);Bacteroidales(100);Dysgonomonadaceae(100);uncultured(100);
asv_195	0	0	0	0	938	0	0	0	0	0	0	0	0	0	0	0	0	0	0	0	0	0	Bacteria(100);Bacteroidota(100);Bacteroidia(100);Bacteroidales(100);3M1PL1-52_termite_group(100);3M1PL1-52_termite_group_ge(100);
asv_196	23	15	0	42	0	0	32	0	0	0	19	0	43	0	0	67	0	554	35	0	0	96	Bacteria(100);Bacteroidota(100);Bacteroidia(100);Bacteroidales(100);Dysgonomonadaceae(100);Dysgonomonas(100);
asv_197	0	0	15	0	0	0	0	0	0	0	0	234	0	0	0	0	97	0	497	0	38	41	Bacteria(100);Bacteroidota(100);Bacteroidia(100);Bacteroidales(100);vadinHA21(100);vadinHA21_ge(100);
asv_198	196	0	51	20	0	0	60	0	0	0	74	70	11	80	44	0	0	208	30	36	40	0	Bacteria(100);Bacteroidota(100);Bacteroidia(100);Bacteroidales(100);Rikenellaceae(100);Rikenellaceae(100);
asv_199	143	27	42	0	54	0	0	0	39	14	0	104	0	47	45	0	27	46	86	0	70	167	Bacteria(100);Bacteroidota(100);Bacteroidia(100);Bacteroidales(100);Tannerellaceae(100);Tannerellaceae(100);
asv_200	229	0	58	16	0	0	59	0	0	0	66	62	0	69	30	0	0	209	44	31	35	0	Bacteria(100);Bacteroidota(100);Bacteroidia(100);Bacteroidales(99);Rikenellaceae(98);Rikenellaceae(98);
asv_201	129	67	40	0	46	0	0	0	49	0	33	88	0	45	41	15	0	0	118	0	60	177	Bacteria(100);Bacteroidota(100);Bacteroidia(100);Bacteroidales(100);Tannerellaceae(100);Tannerellaceae(100);
asv_202	0	31	0	0	0	0	0	0	0	0	0	0	0	0	0	0	33	841	0	0	0	0	Bacteria(100);Firmicutes(100);Bacilli(100);Lactobacillales(100);Enterococcaceae(99);Enterococcus(99);
asv_203	58	14	32	0	17	0	0	0	0	30	0	185	0	181	53	0	0	87	57	0	66	119	Bacteria(100);Bacteroidota(100);Bacteroidia(100);Bacteroidales(100);Tannerellaceae(94);Tannerellaceae(94);
asv_204	85	46	30	72	74	0	67	0	60	0	0	50	0	44	0	5	0	304	0	0	61	0	Bacteria(100);Firmicutes(100);Clostridia(100);Oscillospirales(100);Ruminococcaceae(100);Ruminococcaceae(100);
asv_205	376	39	185	0	122	0	0	0	0	0	0	61	0	0	0	62	0	13	0	37	0	0	Bacteria(100);Bacteroidota(100);Bacteroidia(100);Bacteroidales(100);Dysgonomonadaceae(100);Dysgonomonas(100);
asv_206	218	0	0	0	0	0	0	0	0	7	0	28	7	66	426	0	0	15	77	0	33	18	Bacteria(100);Bacteroidota(100);Bacteroidia(100);Bacteroidales(100);Paludibacteraceae(100);Paludibacteraceae(100);
asv_207	0	59	51	0	0	0	32	0	65	0	84	69	0	188	64	14	0	103	0	0	85	80	Bacteria(100);Bacteroidota(100);Bacteroidia(100);Bacteroidales(99);Rikenellaceae(99);Rikenellaceae(99);
asv_208	112	0	56	0	74	0	0	0	0	46	0	234	0	66	0	0	0	65	54	0	52	134	Bacteria(100);Bacteroidota(100);Bacteroidia(100);Bacteroidales(100);Tannerellaceae(98);Tannerellaceae(98);
asv_209	556	131	0	29	0	0	0	0	43	0	0	0	0	0	0	0	0	0	0	107	24	0	Bacteria(100);Desulfobacterota(100);Desulfobacteria(100);Desulfobacterales(100);Desulfosarcinaceae(93);Desulfosarcinaceae(93);
asv_210	0	39	0	0	0	0	0	0	0	0	0	0	0	0	0	0	38	813	0	0	0	0	Bacteria(100);Firmicutes(100);Bacilli(100);Lactobacillales(100);Enterococcaceae(89);Enterococcus(88);
asv_211	0	11	0	0	0	0	0	0	0	0	0	475	0	42	0	0	55	0	307	0	0	0	Bacteria(100);Bacteroidota(100);Bacteroidia(100);Bacteroidales(100);Tannerellaceae(99);Tannerellaceae(99);
asv_212	132	0	54	0	41	0	0	0	32	0	49	116	0	79	38	0	0	0	91	0	73	184	Bacteria(100);Bacteroidota(100);Bacteroidia(100);Bacteroidales(100);Tannerellaceae(99);Tannerellaceae(99);
asv_213	0	0	0	0	0	0	0	0	0	0	0	58	0	29	0	0	337	0	319	0	108	26	Bacteria(100);Bacteroidota(100);Bacteroidia(100);Bacteroidales(100);Paludibacteraceae(100);uncultured(94);
asv_214	0	0	0	0	0	0	0	0	0	0	0	64	0	49	0	0	369	0	275	0	88	27	Bacteria(100);Bacteroidota(100);Bacteroidia(100);Bacteroidales(100);Paludibacteraceae(100);uncultured(84);
asv_215	0	0	0	45	0	0	94	42	10	0	0	0	0	0	0	366	0	314	0	0	0	0	Bacteria(100);Fusobacteriota(100);Fusobacteriia(100);Fusobacteriales(100);Leptotrichiaceae(100);Sebaldella(100);
asv_216	347	28	147	0	115	0	25	0	0	0	22	57	0	0	16	40	31	0	0	39	0	0	Bacteria(100);Bacteroidota(100);Bacteroidia(100);Bacteroidales(100);Dysgonomonadaceae(100);Dysgonomonas(100);
asv_217	0	0	0	44	0	0	109	0	0	0	0	0	0	0	0	333	0	348	0	31	0	0	Bacteria(100);Fusobacteriota(100);Fusobacteriia(100);Fusobacteriales(100);Leptotrichiaceae(100);Sebaldella(100);
asv_218	0	0	0	0	0	0	0	0	0	0	0	254	0	0	0	0	71	0	497	0	40	0	Bacteria(100);Bacteroidota(100);Bacteroidia(100);Bacteroidales(100);vadinHA21(100);vadinHA21_ge(100);
asv_219	9	273	53	0	6	57	0	0	0	0	0	42	0	40	0	0	126	247	0	0	0	0	Bacteria(100);Firmicutes(100);Clostridia(100);Peptostreptococcales-Tissierellales(100);Peptostreptococcaceae(100);Romboutsia(80);
asv_220	321	42	167	11	123	0	0	0	0	0	0	59	0	0	0	52	0	35	0	40	0	0	Bacteria(100);Bacteroidota(100);Bacteroidia(100);Bacteroidales(100);Dysgonomonadaceae(100);Dysgonomonas(100);
asv_221	177	0	44	20	0	0	62	0	0	0	72	50	17	71	45	0	0	198	30	23	41	0	Bacteria(100);Bacteroidota(100);Bacteroidia(100);Bacteroidales(100);Rikenellaceae(99);Rikenellaceae(99);
asv_222	177	51	0	15	0	0	0	0	0	0	18	24	0	47	323	50	28	0	81	0	34	0	Bacteria(100);Bacteroidota(100);Bacteroidia(100);Bacteroidales(100);Paludibacteraceae(100);Paludibacteraceae(100);
asv_223	0	0	0	0	0	0	0	0	0	0	0	43	0	0	0	0	322	454	0	0	0	29	Bacteria(100);Firmicutes(100);Bacilli(100);Lactobacillales(97);Enterococcaceae(81);Enterococcaceae(81);
asv_224	0	0	0	0	841	0	0	0	0	0	0	0	0	0	0	0	0	0	0	0	0	0	Bacteria(100);Bacteroidota(100);Bacteroidia(100);Bacteroidales(100);3M1PL1-52_termite_group(99);3M1PL1-52_termite_group_ge(99);
asv_225	292	32	0	35	23	0	0	0	0	0	0	16	0	121	30	0	0	181	0	0	30	74	Bacteria(100);Bacteroidota(100);Bacteroidia(100);Bacteroidales(100);Dysgonomonadaceae(100);Dysgonomonadaceae(100);
asv_226	492	31	63	0	26	0	0	0	0	0	0	31	0	65	0	0	0	0	82	38	0	0	Bacteria(100);Desulfobacterota(100);Desulfobacteria(100);Desulfobacterales(100);Desulfobacterales(100);Desulfobacterales(100);
asv_227	166	0	19	20	31	0	21	0	0	0	25	37	0	128	0	0	0	106	25	56	34	152	Bacteria(100);Bacteroidota(100);Bacteroidia(100);Bacteroidales(100);Tannerellaceae(98);Tannerellaceae(98);
asv_228	91	50	32	0	47	0	0	0	183	0	0	118	0	198	0	0	0	0	0	0	58	43	Bacteria(100);Bacteroidota(100);Bacteroidia(100);Bacteroidales(100);Dysgonomonadaceae(100);Dysgonomonadaceae(100);
asv_229	308	28	0	22	24	0	0	0	0	0	0	0	0	106	20	0	0	179	0	21	35	76	Bacteria(100);Bacteroidota(100);Bacteroidia(100);Bacteroidales(100);Dysgonomonadaceae(100);Dysgonomonadaceae(100);
asv_230	0	0	0	34	0	0	96	0	0	0	0	0	0	0	0	356	0	333	0	0	0	0	Bacteria(100);Fusobacteriota(100);Fusobacteriia(100);Fusobacteriales(100);Leptotrichiaceae(100);Sebaldella(100);
asv_231	0	0	0	0	819	0	0	0	0	0	0	0	0	0	0	0	0	0	0	0	0	0	Bacteria(100);Bacteroidota(100);Bacteroidia(100);Bacteroidales(100);3M1PL1-52_termite_group(99);3M1PL1-52_termite_group_ge(99);
asv_232	49	15	360	0	36	0	0	0	0	78	0	35	0	40	0	0	77	0	0	0	86	37	Bacteria(100);Proteobacteria(100);Gammaproteobacteria(100);Enterobacterales(100);uncultured(92);uncultured_ge(92);
asv_233	0	0	0	0	0	0	0	0	0	0	0	69	0	39	0	0	296	0	296	0	89	22	Bacteria(100);Bacteroidota(100);Bacteroidia(100);Bacteroidales(100);Paludibacteraceae(100);uncultured(87);
asv_234	381	28	0	70	0	0	81	0	0	0	51	0	0	67	0	0	0	0	0	87	45	0	Bacteria(100);Bacteroidota(100);Bacteroidia(100);Bacteroidales(92);Bacteroidales(92);Bacteroidales(92);
asv_235	221	32	0	0	33	0	46	0	0	0	0	107	0	72	47	0	0	90	116	0	46	0	Bacteria(100);Bacteroidota(100);Bacteroidia(100);Bacteroidales(98);Bacteroidales(98);Bacteroidales(98);
asv_236	0	0	0	0	0	0	0	0	0	0	69	0	0	40	0	0	0	652	17	0	0	32	Bacteria(100);Desulfobacterota(100);Desulfovibrionia(100);Desulfovibrionales(100);Desulfovibrionaceae(100);Desulfovibrio(97);
asv_237	0	0	0	0	0	0	24	0	0	0	17	22	0	55	0	0	0	663	24	0	0	0	Bacteria(100);Desulfobacterota(100);Desulfovibrionia(100);Desulfovibrionales(100);Desulfovibrionaceae(100);Desulfovibrio(98);
asv_238	432	20	39	0	14	0	0	0	0	50	31	22	0	61	0	0	0	0	79	26	0	27	Bacteria(100);Desulfobacterota(100);Desulfobacteria(100);Desulfobacterales(100);Desulfobacteraceae(82);Desulfobotulus(82);
asv_239	0	0	0	0	0	0	569	0	0	0	0	0	39	0	0	28	0	139	0	0	0	25	Bacteria(100);Firmicutes(100);Bacilli(100);Erysipelotrichales(100);Erysipelotrichaceae(100);Breznakia(98);
asv_240	68	6	53	0	11	0	10	0	0	0	0	179	0	142	51	0	0	68	51	0	53	102	Bacteria(100);Bacteroidota(100);Bacteroidia(100);Bacteroidales(100);Tannerellaceae(94);Tannerellaceae(94);
asv_241	41	23	0	0	25	0	0	0	0	0	0	0	0	47	25	0	16	486	75	0	0	52	Bacteria(100);Desulfobacterota(99);Desulfovibrionia(99);Desulfovibrionales(99);Desulfovibrionaceae(99);Desulfovibrio(89);
asv_242	0	0	113	0	0	0	623	0	0	0	0	0	0	0	50	0	0	0	0	0	0	0	Bacteria(100);Firmicutes(100);Bacilli(100);Lactobacillales(100);Lactobacillaceae(100);Lactobacillus(82);
asv_243	42	0	31	0	70	0	0	0	0	0	0	57	0	60	31	0	65	127	71	22	83	122	Bacteria(100);Bacteroidota(100);Bacteroidia(100);Bacteroidales(100);Rikenellaceae(100);Alistipes(99);
asv_244	17	0	0	0	12	0	0	0	0	0	0	20	0	54	0	0	0	632	27	0	15	0	Bacteria(100);Desulfobacterota(100);Desulfovibrionia(100);Desulfovibrionales(100);Desulfovibrionaceae(100);Desulfovibrio(99);
asv_245	70	10	45	5	21	0	0	0	0	0	0	161	0	156	36	0	0	68	50	0	43	110	Bacteria(100);Bacteroidota(100);Bacteroidia(100);Bacteroidales(100);Tannerellaceae(94);Tannerellaceae(94);
asv_246	0	0	0	0	0	0	0	0	0	0	9	314	0	0	0	0	44	0	339	0	42	27	Bacteria(100);Bacteroidota(100);Bacteroidia(100);Bacteroidales(94);Bacteroidales(94);Bacteroidales(94);
asv_247	461	35	51	3	0	0	0	0	0	0	0	21	0	69	0	0	0	0	66	37	0	30	Bacteria(100);Desulfobacterota(100);Desulfobacteria(100);Desulfobacterales(100);Desulfobacteraceae(84);Desulfobotulus(83);
asv_248	166	0	17	34	32	0	26	0	0	0	0	26	0	149	0	0	0	124	20	24	31	122	Bacteria(100);Bacteroidota(100);Bacteroidia(100);Bacteroidales(100);Tannerellaceae(100);Tannerellaceae(100);
asv_249	86	53	41	0	45	0	0	0	162	0	15	134	0	194	0	0	0	0	0	0	38	0	Bacteria(100);Bacteroidota(100);Bacteroidia(100);Bacteroidales(100);Dysgonomonadaceae(100);Dysgonomonadaceae(100);
asv_250	81	27	22	0	37	0	0	11	174	15	0	124	0	205	0	0	18	0	16	0	36	0	Bacteria(100);Bacteroidota(100);Bacteroidia(100);Bacteroidales(100);Dysgonomonadaceae(100);Dysgonomonadaceae(100);
asv_251	0	0	0	0	0	0	0	0	0	0	0	0	0	103	0	547	0	0	67	0	0	49	Bacteria(100);Bacteroidota(100);Bacteroidia(100);Bacteroidales(100);Dysgonomonadaceae(100);Dysgonomonas(100);
asv_252	76	0	47	0	46	0	0	0	0	0	0	0	0	0	0	0	0	0	590	0	0	0	Bacteria(100);Firmicutes(100);Bacilli(100);Lactobacillales(100);Enterococcaceae(96);Enterococcus(90);
asv_253	29	45	0	0	31	0	0	0	66	0	47	32	0	161	0	0	0	0	161	0	70	115	Bacteria(100);Bacteroidota(100);Bacteroidia(100);Bacteroidales(100);Tannerellaceae(100);Tannerella(100);
asv_254	206	34	0	0	33	0	38	0	0	0	0	82	0	56	69	0	0	78	122	0	35	0	Bacteria(100);Bacteroidota(100);Bacteroidia(100);Bacteroidales(95);Bacteroidales(95);Bacteroidales(95);
asv_255	0	0	0	0	0	0	0	0	0	0	0	0	0	0	0	31	79	494	76	11	0	58	Bacteria(100);Bacteroidota(100);Bacteroidia(100);Bacteroidales(100);Dysgonomonadaceae(92);Dysgonomonas(85);
asv_256	46	78	83	30	0	0	48	0	64	22	85	58	0	102	33	0	0	31	0	9	17	42	Bacteria(100);Bacteroidota(100);Bacteroidia(100);Bacteroidales(100);Dysgonomonadaceae(100);Dysgonomonadaceae(100);
asv_257	163	36	0	22	33	0	40	0	0	0	0	95	0	58	61	0	0	106	97	0	33	0	Bacteria(100);Bacteroidota(100);Bacteroidia(100);Bacteroidales(94);Bacteroidales(94);Bacteroidales(94);
asv_258	0	0	0	0	30	0	0	0	0	0	0	0	0	126	0	0	149	0	135	0	96	208	Bacteria(100);Bacteroidota(100);Bacteroidia(100);Bacteroidales(100);Tannerellaceae(90);Tannerellaceae(90);
asv_259	188	168	0	0	84	0	0	0	11	0	0	0	0	0	0	0	0	75	75	35	0	104	Bacteria(100);Bacteroidota(100);Bacteroidia(100);Bacteroidales(100);Dysgonomonadaceae(99);Dysgonomonas(99);
asv_260	0	0	0	57	0	0	351	15	0	0	0	0	0	0	0	289	0	0	0	0	21	0	Bacteria(100);Firmicutes(100);Clostridia(100);Lachnospirales(100);Lachnospiraceae(100);Lachnoclostridium(80);
asv_261	71	28	0	0	80	0	0	0	0	0	0	232	0	0	0	0	38	55	104	0	49	70	Bacteria(100);Bacteroidota(100);Bacteroidia(100);Bacteroidales(100);Rikenellaceae(100);Alistipes(99);
asv_262	0	61	50	0	0	0	0	0	0	0	0	0	0	0	33	0	358	46	142	0	35	0	Bacteria(100);Bacteroidota(100);Bacteroidia(100);Bacteroidales(100);Bacteroidaceae(81);Bacteroides(81);
asv_263	0	0	50	0	0	0	600	0	0	0	17	17	0	0	17	0	0	0	0	0	21	0	Bacteria(100);Proteobacteria(100);Gammaproteobacteria(100);Pseudomonadales(93);Pseudomonadaceae(93);Pseudomonas(90);
asv_264	0	0	0	0	0	0	655	0	0	0	0	0	0	33	0	0	0	0	0	0	31	0	Bacteria(100);Proteobacteria(100);Gammaproteobacteria(100);Pseudomonadales(95);Pseudomonadaceae(95);Pseudomonas(94);
asv_265	173	0	0	0	30	0	0	0	60	0	0	23	0	38	286	15	0	0	57	0	34	0	Bacteria(100);Bacteroidota(100);Bacteroidia(100);Bacteroidales(100);Paludibacteraceae(100);Paludibacter(87);
asv_266	0	0	57	0	58	0	0	0	0	0	25	189	0	0	0	0	0	0	243	0	139	0	Bacteria(100);Bacteroidota(100);Bacteroidia(100);Bacteroidales(100);Dysgonomonadaceae(100);Candidatus_Armantifilum(95);
asv_267	0	0	0	0	22	0	0	0	0	0	0	0	0	147	0	0	109	0	137	0	83	210	Bacteria(100);Bacteroidota(100);Bacteroidia(100);Bacteroidales(100);Tannerellaceae(91);Tannerellaceae(91);
asv_268	58	0	31	0	0	0	0	0	24	0	0	0	0	46	0	0	0	468	0	0	68	11	Bacteria(100);Bacteroidota(100);Bacteroidia(100);Bacteroidales(100);Rikenellaceae(100);Alistipes(92);
asv_269	72	0	28	0	30	0	0	0	0	0	0	0	0	0	0	0	0	0	575	0	0	0	Bacteria(100);Firmicutes(100);Bacilli(100);Lactobacillales(100);Enterococcaceae(99);Enterococcus(97);
asv_270	0	0	0	0	29	0	0	0	0	0	21	365	0	0	0	0	41	0	245	0	0	0	Bacteria(100);Bacteroidota(100);Bacteroidia(100);Bacteroidales(100);Tannerellaceae(98);Tannerellaceae(98);
asv_271	78	60	0	22	27	0	0	0	0	0	0	25	0	0	143	0	30	0	73	0	203	37	Bacteria(100);Bacteroidota(100);Bacteroidia(100);Bacteroidales(100);Dysgonomonadaceae(90);Dysgonomonas(89);
asv_272	44	32	41	0	57	0	38	0	33	0	0	51	0	104	95	22	61	50	18	51	0	0	Bacteria(100);Firmicutes(100);Bacilli(100);Lactobacillales(100);Lactobacillaceae(100);Lactobacillus(99);
asv_273	157	0	0	0	0	0	0	0	0	0	0	23	0	45	292	0	26	0	69	31	20	33	Bacteria(100);Bacteroidota(100);Bacteroidia(100);Bacteroidales(100);Paludibacteraceae(100);Paludibacter(86);
asv_274	0	194	29	0	0	54	0	0	0	0	0	34	0	31	51	0	95	174	34	0	0	0	Bacteria(100);Firmicutes(100);Clostridia(100);Peptostreptococcales-Tissierellales(100);Peptostreptococcaceae(100);Romboutsia(86);
asv_275	0	0	0	0	30	0	0	0	0	19	0	82	0	44	0	0	0	0	469	0	0	50	Bacteria(100);Bacteroidota(100);Bacteroidia(100);Bacteroidales(100);Dysgonomonadaceae(95);uncultured(95);
asv_276	0	0	0	0	20	0	0	0	0	0	0	34	0	121	0	0	103	0	138	0	84	192	Bacteria(100);Bacteroidota(100);Bacteroidia(100);Bacteroidales(100);Tannerellaceae(91);Tannerellaceae(91);
asv_277	61	0	148	55	98	4	28	0	0	0	40	65	0	59	0	0	50	0	72	0	11	0	Bacteria(100);Bacteroidota(100);Bacteroidia(100);Bacteroidales(100);Bacteroidales(100);Bacteroidales(100);
asv_278	0	43	0	23	27	0	0	0	0	80	0	57	0	142	138	24	91	36	0	25	0	0	Bacteria(100);Firmicutes(100);Bacilli(100);Lactobacillales(100);Lactobacillaceae(100);Lactobacillus(96);
asv_279	76	0	40	0	47	0	0	0	0	0	16	183	0	33	0	0	22	57	29	20	39	118	Bacteria(100);Bacteroidota(100);Bacteroidia(100);Bacteroidales(100);Tannerellaceae(95);Tannerellaceae(95);
asv_280	175	168	14	0	76	0	0	0	0	0	0	24	0	0	0	0	0	67	56	15	0	84	Bacteria(100);Bacteroidota(100);Bacteroidia(100);Bacteroidales(100);Dysgonomonadaceae(99);Dysgonomonas(99);
asv_281	69	0	32	0	34	0	0	0	0	0	0	0	0	0	0	0	0	0	543	0	0	0	Bacteria(100);Firmicutes(100);Bacilli(100);Lactobacillales(100);Enterococcaceae(100);Enterococcus(100);
asv_282	0	0	56	0	0	0	0	0	0	0	83	0	0	64	0	110	35	0	0	50	211	69	Bacteria(100);Bacteroidota(100);Bacteroidia(100);Bacteroidales(100);Bacteroidaceae(100);Bacteroides(100);
asv_283	66	0	21	0	48	0	134	28	40	6	116	0	0	0	51	0	0	0	101	12	54	0	Bacteria(100);Bacteroidota(100);Bacteroidia(100);Bacteroidales(100);M2PB4-65_termite_group(100);M2PB4-65_termite_group_ge(100);
asv_284	82	0	39	0	34	0	79	0	19	57	21	0	0	127	68	35	0	0	10	15	67	22	Bacteria(100);Bacteroidota(100);Bacteroidia(100);Bacteroidales(93);Rikenellaceae(93);Rikenellaceae(93);
asv_285	0	0	52	0	0	0	31	0	0	0	19	0	57	83	0	112	0	0	0	16	233	72	Bacteria(100);Bacteroidota(100);Bacteroidia(100);Bacteroidales(100);Bacteroidaceae(98);Bacteroides(98);
asv_286	77	52	0	33	22	0	0	0	0	0	0	26	0	0	137	0	30	0	75	0	183	38	Bacteria(100);Bacteroidota(100);Bacteroidia(100);Bacteroidales(100);Dysgonomonadaceae(87);Dysgonomonas(85);
asv_287	0	0	0	0	0	0	0	0	0	0	0	359	0	0	0	0	30	0	269	0	0	13	Bacteria(100);Bacteroidota(100);Bacteroidia(100);Bacteroidales(100);Tannerellaceae(99);Parabacteroides(80);
asv_288	57	0	37	0	0	0	0	0	0	0	0	172	0	30	0	0	15	0	221	0	136	0	Bacteria(100);Bacteroidota(100);Bacteroidia(100);Bacteroidales(100);Dysgonomonadaceae(100);Candidatus_Armantifilum(91);
asv_289	16	6	0	0	0	0	646	0	0	0	0	0	0	0	0	0	0	0	0	0	0	0	Bacteria(100);Proteobacteria(100);Gammaproteobacteria(100);Pseudomonadales(88);Pseudomonadaceae(88);Pseudomonas(82);
asv_290	25	68	152	0	3	0	25	0	3	17	6	6	0	10	12	0	6	268	19	20	8	18	Bacteria(100);Synergistota(100);Synergistia(100);Synergistales(100);Synergistaceae(100);Synergistaceae(100);
asv_291	36	22	53	0	0	0	0	0	0	0	12	0	0	0	43	0	283	34	133	0	30	18	Bacteria(100);Bacteroidota(100);Bacteroidia(100);Bacteroidales(100);Bacteroidaceae(84);Bacteroides(84);
asv_292	0	0	39	34	0	0	34	0	53	0	66	32	0	163	55	0	0	53	0	0	71	56	Bacteria(100);Bacteroidota(100);Bacteroidia(99);Bacteroidales(99);Rikenellaceae(99);Alistipes(85);
asv_294	70	38	35	0	69	0	19	0	0	12	0	150	0	41	0	0	0	45	33	0	40	101	Bacteria(100);Bacteroidota(100);Bacteroidia(100);Bacteroidales(100);Tannerellaceae(98);Parabacteroides(82);
asv_295	64	46	0	20	21	0	0	0	12	0	0	38	0	0	129	0	31	0	77	0	174	38	Bacteria(100);Bacteroidota(100);Bacteroidia(100);Bacteroidales(100);Dysgonomonadaceae(92);Dysgonomonas(91);
asv_296	0	197	42	0	0	58	0	0	0	0	0	19	0	43	24	0	79	186	0	0	0	0	Bacteria(100);Firmicutes(100);Clostridia(100);Peptostreptococcales-Tissierellales(100);Peptostreptococcaceae(100);Romboutsia(82);
asv_297	0	0	388	0	0	0	0	0	0	58	0	68	0	0	0	0	0	0	0	0	64	68	Bacteria(100);Firmicutes(100);Bacilli(100);Erysipelotrichales(100);Erysipelatoclostridiaceae(100);Erysipelatoclostridium(81);
asv_298	0	0	103	0	0	0	301	13	0	0	0	11	0	85	0	75	14	0	44	0	0	0	Bacteria(100);Actinobacteriota(100);Actinobacteria(100);Corynebacteriales(100);Corynebacteriaceae(99);Corynebacterium(98);
asv_299	46	32	123	0	0	0	21	0	76	0	42	44	33	81	0	0	0	0	0	36	110	0	Bacteria(99);Firmicutes(99);Clostridia(99);Lachnospirales(96);Lachnospiraceae(96);Lachnospiraceae(96);
asv_300	0	0	0	0	55	0	0	0	0	7	0	141	0	0	0	0	49	0	368	0	0	16	Bacteria(100);Bacteroidota(100);Bacteroidia(100);Bacteroidales(100);Tannerellaceae(100);Parabacteroides(90);
asv_301	0	0	0	0	0	0	0	0	0	0	0	301	0	46	0	0	61	43	74	8	0	101	Bacteria(100);Bacteroidota(100);Bacteroidia(100);Bacteroidales(100);Paludibacteraceae(100);Paludibacteraceae(100);
asv_302	175	150	0	0	80	0	0	0	0	0	0	0	0	0	0	0	0	59	51	23	0	93	Bacteria(100);Bacteroidota(100);Bacteroidia(100);Bacteroidales(100);Dysgonomonadaceae(96);Dysgonomonas(96);
asv_303	143	0	26	0	24	0	21	0	0	15	0	21	0	120	0	8	0	76	19	0	31	120	Bacteria(100);Bacteroidota(100);Bacteroidia(100);Bacteroidales(100);Tannerellaceae(100);Tannerellaceae(100);
asv_304	291	61	0	0	0	0	0	0	14	0	0	0	0	0	83	0	0	0	51	69	0	52	Bacteria(100);Bacteroidota(100);Bacteroidia(100);Bacteroidales(100);COB_P4-1_termite_group(100);COB_P4-1_termite_group_ge(100);
asv_305	0	0	35	0	0	0	280	0	0	57	0	0	0	0	0	199	40	0	0	0	0	0	Bacteria(100);Firmicutes(100);Clostridia(100);Lachnospirales(100);Lachnospiraceae(100);Lachnospiraceae(100);
asv_306	89	31	28	44	0	0	96	0	0	0	29	86	0	91	33	0	0	0	21	0	31	28	Bacteria(100);Firmicutes(100);Clostridia(100);Oscillospirales(100);Oscillospirales_fa(100);Oscillospirales_ge(100);
asv_307	0	0	61	0	0	0	25	0	0	7	0	0	36	75	0	106	27	0	12	0	208	45	Bacteria(100);Bacteroidota(100);Bacteroidia(100);Bacteroidales(100);Bacteroidaceae(100);Bacteroides(100);
asv_308	0	0	0	0	0	0	0	0	0	0	35	228	0	0	0	0	35	0	253	0	23	26	Bacteria(100);Bacteroidota(100);Bacteroidia(100);Bacteroidales(96);Bacteroidales(96);Bacteroidales(96);
asv_309	42	32	98	0	0	0	0	0	30	0	0	35	0	36	0	0	0	0	177	27	70	52	Bacteria(100);Bacteroidota(100);Bacteroidia(100);Bacteroidales(100);Dysgonomonadaceae(100);uncultured(98);
asv_310	16	0	0	0	0	0	0	0	0	0	0	40	0	0	0	0	4	248	85	0	190	16	Bacteria(100);Firmicutes(100);Bacilli(100);Lactobacillales(100);Enterococcaceae(82);Enterococcaceae(82);
asv_311	0	0	82	0	0	0	0	0	0	61	0	0	0	41	0	0	65	187	66	0	23	73	Bacteria(100);Firmicutes(100);Clostridia(100);Lachnospirales(100);Lachnospiraceae(100);Lachnospiraceae(100);
asv_312	196	56	0	71	33	0	22	0	32	0	9	40	0	26	0	0	4	0	88	0	18	0	Bacteria(100);Firmicutes(100);Clostridia(99);Oscillospirales(83);Oscillospirales(83);Oscillospirales(83);
asv_313	30	22	0	0	0	0	0	0	27	0	55	0	0	187	13	0	7	112	59	0	35	47	Bacteria(100);Bacteroidota(100);Bacteroidia(100);Bacteroidales(99);Rikenellaceae(96);Alistipes(90);
asv_314	35	0	36	0	12	0	0	0	0	0	0	118	0	115	50	0	0	53	30	15	56	73	Bacteria(100);Bacteroidota(100);Bacteroidia(100);Bacteroidales(100);Tannerellaceae(88);Tannerellaceae(88);
asv_315	55	0	77	0	33	0	0	0	33	0	0	52	0	68	0	0	35	38	65	0	57	79	Bacteria(100);Bacteroidota(100);Bacteroidia(100);Bacteroidales(100);Dysgonomonadaceae(100);uncultured(81);
asv_316	0	0	0	0	0	0	0	0	0	0	0	0	0	0	0	0	0	0	591	0	0	0	Bacteria(100);Firmicutes(100);Bacilli(100);Lactobacillales(100);Enterococcaceae(91);Enterococcus(80);
asv_317	277	54	33	31	26	0	0	0	20	0	0	66	0	42	0	0	0	0	0	0	0	40	Bacteria(100);Bacteroidota(100);Bacteroidia(100);Bacteroidales(93);Bacteroidales(93);Bacteroidales(93);
asv_318	0	0	0	0	0	0	0	0	0	0	0	80	0	124	0	0	0	2	166	0	142	75	Bacteria(100);Bacteroidota(100);Bacteroidia(100);Bacteroidales(100);Williamwhitmaniaceae(97);Rs-D38_termite_group(94);
asv_319	0	0	0	0	0	0	0	0	0	0	0	259	0	0	0	0	35	0	239	0	33	22	Bacteria(100);Bacteroidota(100);Bacteroidia(100);Bacteroidales(95);Bacteroidales(95);Bacteroidales(95);
asv_320	0	0	33	0	0	0	28	0	59	0	54	42	0	135	38	0	0	79	0	0	57	61	Bacteria(100);Bacteroidota(100);Bacteroidia(99);Bacteroidales(99);Rikenellaceae(99);Rikenellaceae(99);
asv_321	0	0	0	52	0	0	160	14	100	0	0	0	0	0	86	137	0	37	0	0	0	0	Bacteria(100);Proteobacteria(100);Gammaproteobacteria(100);Enterobacterales(100);Enterobacterales(100);Enterobacterales(100);
asv_322	42	0	73	28	0	0	0	26	38	0	0	33	0	35	0	0	0	0	162	23	62	61	Bacteria(100);Bacteroidota(100);Bacteroidia(100);Bacteroidales(100);Dysgonomonadaceae(100);uncultured(100);
asv_323	0	0	41	0	0	0	0	0	0	0	0	169	0	0	0	0	0	0	226	0	146	0	Bacteria(100);Bacteroidota(100);Bacteroidia(100);Bacteroidales(100);Dysgonomonadaceae(100);Candidatus_Armantifilum(95);
asv_324	63	0	0	63	0	0	30	0	0	84	54	44	0	47	0	43	0	0	152	0	0	0	Bacteria(100);Fusobacteriota(100);Fusobacteriia(100);Fusobacteriales(100);Fusobacteriaceae(100);Fusobacterium(97);
asv_325	145	35	0	0	0	0	25	0	0	0	0	66	0	48	47	0	0	61	99	0	53	0	Bacteria(100);Bacteroidota(100);Bacteroidia(100);Bacteroidales(99);Bacteroidales(99);Bacteroidales(99);
asv_326	12	0	0	9	0	0	0	0	0	0	0	0	0	0	0	0	0	536	0	0	5	16	Bacteria(100);Firmicutes(100);Clostridia(96);Clostridia(96);Clostridia(96);Clostridia(96);
asv_327	0	0	0	0	0	0	0	0	0	0	0	41	0	95	0	402	0	0	0	0	0	40	Bacteria(100);Bacteroidota(100);Bacteroidia(100);Bacteroidales(100);Dysgonomonadaceae(100);Dysgonomonas(100);
asv_328	0	0	49	0	0	0	23	0	47	0	63	49	0	129	48	0	0	66	0	0	53	48	Bacteria(100);Bacteroidota(100);Bacteroidia(99);Bacteroidales(99);Rikenellaceae(99);Rikenellaceae(99);
asv_329	66	0	34	0	64	0	0	0	0	0	0	140	0	46	9	0	0	54	34	0	25	101	Bacteria(100);Bacteroidota(100);Bacteroidia(100);Bacteroidales(100);Tannerellaceae(97);Tannerellaceae(97);
asv_330	0	0	18	0	31	0	0	0	0	0	0	50	0	0	0	0	67	0	407	0	0	0	Bacteria(100);Bacteroidota(100);Bacteroidia(100);Bacteroidales(100);Dysgonomonadaceae(97);uncultured(95);
asv_331	33	24	86	23	0	0	0	0	43	0	0	17	0	47	0	0	0	0	151	32	62	49	Bacteria(100);Bacteroidota(100);Bacteroidia(100);Bacteroidales(100);Dysgonomonadaceae(100);uncultured(98);
asv_332	61	64	32	60	0	0	0	0	206	0	0	0	6	0	0	40	0	23	0	0	74	0	Bacteria(100);Bacteroidota(100);Bacteroidia(100);Bacteroidales(100);Rikenellaceae(100);Alistipes(100);
asv_333	0	0	0	0	0	0	415	0	0	0	0	0	0	0	0	0	37	110	0	0	0	0	Bacteria(100);Firmicutes(100);Bacilli(100);Erysipelotrichales(100);Erysipelotrichaceae(100);Breznakia(99);
asv_334	31	15	22	10	0	0	0	0	54	0	19	0	0	19	0	0	0	333	0	0	58	0	Bacteria(100);Bacteroidota(100);Bacteroidia(100);Bacteroidales(100);Rikenellaceae(100);Alistipes(98);
asv_335	35	0	69	0	0	0	0	0	0	0	0	0	11	80	0	90	0	21	0	0	190	61	Bacteria(100);Bacteroidota(100);Bacteroidia(100);Bacteroidales(100);Bacteroidaceae(100);Bacteroides(100);
asv_336	30	32	110	0	0	0	0	8	64	0	43	0	0	71	18	0	0	0	46	19	41	74	Bacteria(100);Bacteroidota(100);Bacteroidia(100);Bacteroidales(100);Paludibacteraceae(96);Paludibacteraceae(96);
asv_337	0	0	0	0	0	0	0	0	0	0	0	260	0	0	0	0	46	54	67	0	44	83	Bacteria(100);Bacteroidota(100);Bacteroidia(100);Bacteroidales(100);Paludibacteraceae(100);Paludibacteraceae(100);
asv_338	0	0	0	27	0	0	235	13	0	0	0	0	15	11	0	196	0	0	0	0	54	0	Bacteria(100);Firmicutes(100);Clostridia(100);Lachnospirales(100);Lachnospiraceae(100);Lachnospiraceae(100);
asv_339	0	193	36	0	0	38	0	0	0	0	0	24	0	0	0	0	81	170	0	8	0	0	Bacteria(100);Firmicutes(100);Clostridia(100);Peptostreptococcales-Tissierellales(100);Peptostreptococcaceae(100);Romboutsia(84);
asv_340	0	59	0	0	0	0	0	0	0	0	0	0	0	382	0	0	109	0	0	0	0	0	Bacteria(100);Bacteroidota(100);Bacteroidia(100);Bacteroidales(100);Dysgonomonadaceae(81);Dysgonomonadaceae(81);
asv_341	0	0	79	0	0	0	448	0	0	0	0	0	0	0	22	0	0	0	0	0	0	0	Bacteria(100);Firmicutes(100);Bacilli(100);Lactobacillales(100);Lactobacillaceae(100);Lactobacillus(89);
asv_342	113	0	22	39	39	0	66	0	0	0	0	42	0	0	0	0	0	227	0	0	0	0	Bacteria(100);Bacteroidota(100);Bacteroidia(100);Bacteroidales(100);Rikenellaceae(100);Alistipes(100);
asv_343	0	0	39	13	0	0	0	0	0	0	0	27	0	0	34	22	248	27	106	0	30	0	Bacteria(100);Bacteroidota(100);Bacteroidia(100);Bacteroidales(100);Bacteroidaceae(84);Bacteroides(84);
asv_344	34	0	32	0	0	0	0	0	0	0	0	36	0	34	0	0	0	409	0	0	0	0	Bacteria(100);Desulfobacterota(100);Desulfovibrionia(100);Desulfovibrionales(100);Desulfovibrionaceae(100);Desulfovibrio(93);
asv_345	28	39	0	0	0	0	0	0	53	0	27	22	0	98	0	0	0	0	142	0	54	79	Bacteria(100);Bacteroidota(100);Bacteroidia(100);Bacteroidales(100);Tannerellaceae(100);Tannerella(100);
asv_346	0	0	0	0	0	0	0	0	0	14	0	0	56	26	32	43	0	280	0	13	78	0	Bacteria(100);Firmicutes(100);Clostridia(100);Lachnospirales(100);Lachnospiraceae(100);Lachnospiraceae(100);
asv_347	55	16	16	8	30	0	12	0	60	0	7	53	0	14	196	0	0	26	0	16	15	16	Bacteria(100);Synergistota(99);Synergistia(99);Synergistales(99);Synergistaceae(99);Synergistaceae(99);
asv_348	16	0	0	0	0	0	0	0	47	0	0	31	0	94	0	0	0	66	53	0	183	50	Bacteria(100);Firmicutes(100);Clostridia(100);Oscillospirales(100);Ruminococcaceae(100);Incertae_Sedis(94);
asv_349	0	0	0	30	0	0	0	0	0	0	14	0	0	84	0	359	0	0	16	0	0	34	Bacteria(100);Bacteroidota(100);Bacteroidia(100);Bacteroidales(100);Dysgonomonadaceae(100);Dysgonomonas(100);
asv_350	0	0	316	0	0	0	0	0	0	48	0	0	0	0	0	0	78	0	6	0	67	19	Bacteria(100);Proteobacteria(100);Gammaproteobacteria(100);Enterobacterales(100);uncultured(90);uncultured_ge(90);
asv_351	12	0	0	0	0	0	0	0	0	0	0	19	0	75	0	391	0	0	0	0	0	36	Bacteria(100);Bacteroidota(100);Bacteroidia(100);Bacteroidales(100);Dysgonomonadaceae(100);Dysgonomonas(100);
asv_352	65	0	0	52	37	0	102	0	0	0	0	84	0	100	26	0	0	0	34	0	0	32	Bacteria(100);Firmicutes(100);Clostridia(100);Oscillospirales(100);Oscillospirales_fa(100);Oscillospirales_ge(100);
asv_353	269	28	12	45	84	0	0	0	0	0	0	21	28	33	0	0	0	11	0	0	0	0	Bacteria(100);Bacteroidota(100);Bacteroidia(99);Bacteroidales(88);Bacteroidales(88);Bacteroidales(88);
asv_354	36	0	0	0	0	0	0	0	0	0	0	261	0	41	0	0	0	0	142	49	0	0	Bacteria(100);Firmicutes(98);Clostridia(93);Clostridia(93);Clostridia(93);Clostridia(93);
asv_356	0	0	46	60	0	0	0	0	0	0	15	25	0	37	0	0	0	198	60	0	37	50	Bacteria(100);Firmicutes(100);Clostridia(100);Oscillospirales(100);Ruminococcaceae(100);Ruminococcaceae(100);
asv_357	0	0	0	0	0	0	0	0	0	0	0	0	0	32	66	0	0	377	52	0	0	0	Bacteria(100);Bacteroidota(100);Bacteroidia(100);Bacteroidales(100);Rikenellaceae(100);Alistipes(82);
asv_358	0	0	0	0	0	0	0	0	0	0	0	210	0	0	0	0	23	0	252	0	21	20	Bacteria(100);Bacteroidota(100);Bacteroidia(100);Bacteroidales(98);Rikenellaceae(80);Rikenellaceae(80);
asv_359	97	17	25	0	30	0	63	0	0	0	0	38	0	0	36	0	0	201	0	0	18	0	Bacteria(100);Bacteroidota(100);Bacteroidia(100);Bacteroidales(100);Rikenellaceae(100);Alistipes(100);
asv_360	25	0	23	67	18	0	14	0	17	0	0	26	0	45	22	0	0	200	0	26	41	0	Bacteria(100);Firmicutes(100);Clostridia(100);Oscillospirales(100);Ruminococcaceae(100);Ruminococcaceae(100);
asv_361	0	22	50	0	0	0	17	0	0	0	0	0	0	0	31	0	229	25	117	0	32	0	Bacteria(100);Bacteroidota(100);Bacteroidia(100);Bacteroidales(100);Bacteroidaceae(87);Bacteroides(87);
asv_362	20	64	57	10	0	0	30	0	27	23	47	32	0	63	0	31	0	30	0	0	59	29	Bacteria(100);Bacteroidota(100);Bacteroidia(100);Bacteroidales(100);Dysgonomonadaceae(100);Dysgonomonadaceae(100);
asv_363	26	0	17	0	69	0	0	0	0	0	0	0	0	0	0	0	71	337	0	0	0	0	Bacteria(100);Firmicutes(100);Clostridia(100);Oscillospirales(100);Ruminococcaceae(100);Ruminococcaceae(100);
asv_364	19	14	0	27	0	0	0	0	0	0	0	0	0	11	0	0	0	404	44	0	0	0	Bacteria(100);Firmicutes(99);Clostridia(96);Clostridia(96);Clostridia(96);Clostridia(96);
asv_365	17	0	270	0	12	0	0	0	0	50	19	12	0	0	0	0	59	0	0	0	63	14	Bacteria(100);Proteobacteria(100);Gammaproteobacteria(100);Enterobacterales(100);uncultured(95);uncultured_ge(95);
asv_366	0	0	0	0	0	0	163	0	0	0	0	0	0	0	352	0	0	0	0	0	0	0	Bacteria(100);Firmicutes(100);Bacilli(100);Lactobacillales(100);Enterococcaceae(85);Enterococcaceae(85);
asv_367	87	12	24	0	20	0	55	0	23	0	0	39	0	115	46	0	0	0	10	7	60	16	Bacteria(100);Bacteroidota(99);Bacteroidia(99);Bacteroidales(99);Rikenellaceae(99);Rikenellaceae(99);
asv_368	0	0	0	0	0	0	0	0	0	0	0	51	104	0	158	0	0	108	90	0	0	0	Bacteria(100);Firmicutes(100);Clostridia(100);Oscillospirales(100);Ruminococcaceae(96);Ruminococcaceae(96);
asv_369	0	0	0	0	0	0	359	0	0	0	0	0	0	0	0	22	0	110	0	0	19	0	Bacteria(100);Firmicutes(100);Bacilli(100);Erysipelotrichales(100);Erysipelotrichaceae(100);Breznakia(98);
asv_370	38	69	81	0	0	0	42	0	25	0	48	59	0	71	0	0	0	24	19	0	0	33	Bacteria(100);Bacteroidota(100);Bacteroidia(100);Bacteroidales(100);Dysgonomonadaceae(99);Dysgonomonadaceae(99);
asv_371	43	0	20	0	0	0	0	0	0	0	0	0	0	33	0	0	0	357	0	0	54	0	Bacteria(100);Bacteroidota(100);Bacteroidia(100);Bacteroidales(100);Rikenellaceae(100);Alistipes(94);
asv_372	44	49	54	30	0	0	0	0	45	0	0	35	0	48	0	0	30	0	54	0	48	68	Bacteria(100);Bacteroidota(100);Bacteroidia(100);Bacteroidales(100);Dysgonomonadaceae(100);uncultured(92);
asv_373	0	18	0	55	0	0	0	0	7	0	0	0	0	61	260	0	0	0	0	0	0	103	Bacteria(100);Proteobacteria(100);Gammaproteobacteria(100);Enterobacterales(100);Enterobacterales(100);Enterobacterales(100);
asv_374	33	0	0	0	0	0	0	0	48	0	21	35	0	123	0	0	0	0	117	0	69	57	Bacteria(100);Bacteroidota(100);Bacteroidia(100);Bacteroidales(100);Tannerellaceae(100);Tannerella(100);
asv_375	62	0	118	6	13	0	0	0	0	0	54	48	0	164	5	0	0	4	18	0	0	9	Bacteria(100);Bacteroidota(100);Bacteroidia(100);Bacteroidales(100);Rikenellaceae(100);Rikenellaceae(100);
asv_376	45	35	33	34	25	0	0	0	159	0	0	0	0	51	0	0	9	0	48	0	0	53	Bacteria(100);Bacteroidota(100);Bacteroidia(100);Bacteroidales(100);Williamwhitmaniaceae(100);uncultured(100);
asv_377	0	0	61	0	20	0	0	0	0	0	0	32	0	0	0	0	19	0	335	0	0	25	Bacteria(100);Bacteroidota(100);Bacteroidia(100);Bacteroidales(100);Dysgonomonadaceae(97);uncultured(96);
asv_378	82	0	0	0	33	0	63	0	0	0	0	46	0	0	0	0	0	225	0	0	0	41	Bacteria(100);Bacteroidota(100);Bacteroidia(100);Bacteroidales(100);Rikenellaceae(100);Alistipes(99);
asv_379	44	0	59	0	0	0	0	0	0	0	0	0	0	55	0	96	0	0	0	0	179	56	Bacteria(100);Bacteroidota(100);Bacteroidia(100);Bacteroidales(100);Bacteroidaceae(100);Bacteroides(100);
asv_380	17	50	112	0	3	0	0	0	0	0	11	10	0	9	10	0	0	228	12	16	0	11	Bacteria(100);Synergistota(100);Synergistia(100);Synergistales(100);Synergistaceae(100);Synergistaceae(100);
asv_381	0	0	43	63	0	0	0	0	0	0	0	36	0	47	0	0	0	222	17	0	45	16	Bacteria(100);Firmicutes(100);Clostridia(100);Oscillospirales(100);Ruminococcaceae(100);Ruminococcaceae(100);
asv_382	30	57	72	0	0	0	31	0	0	0	42	41	6	80	0	0	26	29	40	0	0	33	Bacteria(100);Bacteroidota(100);Bacteroidia(100);Bacteroidales(100);Dysgonomonadaceae(100);Dysgonomonadaceae(100);
asv_383	15	54	112	0	0	0	0	0	0	0	2	6	0	12	14	0	0	229	18	11	0	13	Bacteria(100);Synergistota(100);Synergistia(100);Synergistales(100);Synergistaceae(100);Synergistaceae(100);
asv_384	335	0	33	42	0	0	0	0	0	0	0	0	0	0	39	0	0	0	0	36	0	0	Bacteria(100);Bacteroidota(100);Bacteroidia(100);Bacteroidales(100);Dysgonomonadaceae(100);uncultured(96);
asv_385	77	4	26	0	20	0	64	0	28	0	5	0	0	108	51	0	0	0	12	11	61	18	Bacteria(100);Bacteroidota(100);Bacteroidia(100);Bacteroidales(95);Rikenellaceae(94);Rikenellaceae(94);
asv_386	0	0	15	97	0	73	46	74	43	0	0	34	0	0	0	0	52	0	0	37	0	11	Bacteria(100);Bacteroidota(100);Bacteroidia(100);Flavobacteriales(100);Weeksellaceae(100);Chryseobacterium(100);
asv_387	0	0	0	0	24	0	0	0	0	0	0	42	0	14	0	0	0	0	363	0	0	38	Bacteria(100);Bacteroidota(100);Bacteroidia(100);Bacteroidales(100);Dysgonomonadaceae(98);uncultured(97);
asv_388	22	38	96	0	3	0	4	0	3	0	2	7	0	10	12	0	0	238	11	13	3	18	Bacteria(100);Synergistota(100);Synergistia(100);Synergistales(100);Synergistaceae(100);Synergistaceae(100);
asv_389	0	0	17	0	0	0	218	0	0	11	43	0	0	0	0	173	0	0	0	17	0	0	Bacteria(100);Firmicutes(100);Clostridia(100);Lachnospirales(100);Lachnospiraceae(100);Lachnospiraceae(100);
asv_390	0	0	0	0	0	0	23	0	0	0	0	122	7	50	0	0	0	0	277	0	0	0	Bacteria(100);Bacteroidota(100);Bacteroidia(100);Bacteroidales(100);Tannerellaceae(100);Parabacteroides(92);
asv_391	0	0	285	0	0	0	0	0	0	55	0	0	0	0	0	0	60	0	0	0	78	0	Bacteria(100);Proteobacteria(100);Gammaproteobacteria(100);Enterobacterales(100);uncultured(95);uncultured_ge(95);
asv_392	0	8	0	0	0	0	0	0	0	0	0	0	0	31	0	0	0	367	20	0	37	14	Bacteria(100);Desulfobacterota(100);Desulfovibrionia(100);Desulfovibrionales(100);Desulfovibrionaceae(100);Desulfovibrio(96);
asv_393	66	45	0	0	46	0	0	0	0	0	0	167	0	0	0	0	0	0	80	0	0	71	Bacteria(100);Bacteroidota(100);Bacteroidia(100);Bacteroidales(100);Rikenellaceae(100);Alistipes(100);
asv_394	34	0	27	0	14	0	0	0	19	0	0	91	0	86	38	0	0	33	31	0	30	69	Bacteria(100);Bacteroidota(100);Bacteroidia(100);Bacteroidales(99);Tannerellaceae(85);Tannerellaceae(85);
asv_395	47	0	28	29	33	0	0	29	0	0	47	0	0	67	28	0	0	0	63	25	37	38	Bacteria(99);Bacteroidota(99);Bacteroidia(99);Bacteroidales(97);Rikenellaceae(96);Rikenellaceae(96);
asv_396	62	0	108	14	10	0	0	0	0	0	0	0	0	133	0	0	83	0	0	0	25	35	Bacteria(100);Bacteroidota(100);Bacteroidia(100);Bacteroidales(100);Bacteroidaceae(99);Bacteroides(99);
asv_397	61	0	35	0	31	0	0	0	58	0	0	0	0	94	0	0	29	0	75	35	51	0	Bacteria(100);Bacteroidota(100);Bacteroidia(100);Bacteroidales(100);Rikenellaceae(100);Alistipes(99);
asv_398	0	0	0	0	0	0	325	0	0	0	0	18	0	0	0	0	0	100	24	0	0	0	Bacteria(100);Firmicutes(100);Bacilli(100);Erysipelotrichales(100);Erysipelotrichaceae(100);Breznakia(99);
asv_399	24	0	0	16	0	0	0	0	0	0	0	0	15	9	0	66	0	270	0	34	29	0	Bacteria(100);Firmicutes(98);Clostridia(96);Clostridia(96);Clostridia(96);Clostridia(96);
asv_400	0	0	0	145	0	80	28	13	0	0	0	38	0	0	0	0	42	0	0	105	0	11	Bacteria(100);Proteobacteria(100);Gammaproteobacteria(100);Pseudomonadales(100);Moraxellaceae(100);Enhydrobacter(100);
asv_401	47	0	35	0	61	0	0	6	28	0	0	76	0	53	30	0	0	0	59	0	64	0	Bacteria(100);Bacteroidota(100);Bacteroidia(100);Bacteroidales(100);Rikenellaceae(100);Alistipes(95);
asv_402	0	0	47	0	0	0	0	0	0	0	0	26	0	60	0	88	0	0	16	0	167	55	Bacteria(100);Bacteroidota(100);Bacteroidia(100);Bacteroidales(100);Bacteroidaceae(100);Bacteroides(100);
asv_403	31	54	0	0	20	0	13	0	0	0	66	64	0	38	0	0	171	0	0	0	0	0	Bacteria(100);Bacteroidota(100);Bacteroidia(100);Bacteroidales(100);Bacteroidaceae(100);Bacteroides(100);
asv_404	24	0	0	0	0	0	0	0	54	0	0	23	0	107	0	0	0	0	115	0	47	86	Bacteria(100);Bacteroidota(100);Bacteroidia(100);Bacteroidales(100);Tannerellaceae(100);Tannerella(100);
asv_405	98	0	29	0	19	0	52	0	0	0	0	47	0	35	0	0	0	33	75	36	31	0	Bacteria(100);Bacteroidota(100);Bacteroidia(100);Bacteroidales(96);Bacteroidales(96);Bacteroidales(96);
asv_407	0	0	51	0	0	0	0	0	0	0	37	0	0	62	0	80	0	0	12	0	143	67	Bacteria(100);Bacteroidota(100);Bacteroidia(100);Bacteroidales(100);Bacteroidaceae(98);Bacteroides(98);
asv_408	0	0	0	0	0	0	0	0	0	0	5	162	0	0	0	0	31	0	220	0	13	21	Bacteria(100);Bacteroidota(100);Bacteroidia(100);Bacteroidales(94);Bacteroidales(94);Bacteroidales(94);
asv_409	100	23	0	0	22	0	0	0	0	0	0	58	0	39	37	0	0	38	71	23	39	0	Bacteria(100);Bacteroidota(100);Bacteroidia(100);Bacteroidales(96);Bacteroidales(96);Bacteroidales(96);
asv_411	0	0	0	0	0	0	0	0	0	0	0	0	0	0	0	0	0	450	0	0	0	0	Bacteria(100);Desulfobacterota(100);Desulfovibrionia(100);Desulfovibrionales(100);Desulfovibrionaceae(100);Desulfovibrio(96);
asv_412	27	0	31	0	8	0	0	0	0	0	0	115	0	89	22	0	0	37	28	0	28	64	Bacteria(100);Bacteroidota(100);Bacteroidia(100);Bacteroidales(99);Tannerellaceae(92);Tannerellaceae(92);
asv_413	0	0	0	0	0	0	0	0	0	0	0	0	0	0	0	0	0	0	449	0	0	0	Bacteria(100);Firmicutes(100);Bacilli(100);Lactobacillales(100);Enterococcaceae(96);Enterococcus(94);
asv_414	0	25	283	0	0	0	0	0	0	14	0	20	0	0	0	0	0	0	0	0	52	52	Bacteria(100);Firmicutes(100);Bacilli(100);Erysipelotrichales(100);Erysipelatoclostridiaceae(100);Erysipelatoclostridium(85);
asv_415	63	0	65	8	0	0	36	0	0	0	10	0	0	226	19	0	0	0	0	0	15	0	Bacteria(100);Bacteroidota(100);Bacteroidia(100);Bacteroidales(99);Rikenellaceae(99);Rikenellaceae(99);
asv_416	0	0	42	14	33	0	0	0	0	0	0	0	0	90	0	0	0	5	72	0	48	138	Bacteria(100);Bacteroidota(99);Bacteroidia(99);Bacteroidales(98);Rikenellaceae(98);Rikenellaceae(98);
asv_417	85	0	0	43	0	0	68	0	0	0	0	74	0	70	31	0	0	0	24	0	0	40	Bacteria(100);Firmicutes(100);Clostridia(100);Oscillospirales(100);Oscillospirales_fa(100);Oscillospirales_ge(100);
asv_418	0	0	0	0	0	0	0	0	0	0	0	220	0	0	0	0	53	28	66	0	0	68	Bacteria(100);Bacteroidota(100);Bacteroidia(100);Bacteroidales(100);Paludibacteraceae(100);Paludibacteraceae(100);
asv_419	44	17	0	0	48	0	0	0	0	0	0	151	0	0	0	0	0	26	94	0	0	54	Bacteria(100);Bacteroidota(100);Bacteroidia(100);Bacteroidales(100);Rikenellaceae(100);Alistipes(100);
asv_420	0	0	0	0	0	0	0	0	0	0	0	28	0	0	0	0	5	207	50	0	130	14	Bacteria(100);Firmicutes(100);Bacilli(100);Lactobacillales(100);Enterococcaceae(92);Enterococcus(87);
asv_421	33	0	108	0	71	0	21	0	0	7	25	47	0	48	0	0	34	4	35	0	0	0	Bacteria(100);Bacteroidota(100);Bacteroidia(100);Bacteroidales(100);Bacteroidales(100);Bacteroidales(100);
asv_422	0	0	34	0	0	0	399	0	0	0	0	0	0	0	0	0	0	0	0	0	0	0	Bacteria(100);Firmicutes(100);Bacilli(100);Lactobacillales(100);Lactobacillaceae(100);Lactobacillus(81);
asv_423	36	0	26	0	0	0	0	0	0	0	0	0	0	0	0	0	0	311	0	0	58	0	Bacteria(100);Bacteroidota(100);Bacteroidia(100);Bacteroidales(100);Rikenellaceae(100);Alistipes(96);
asv_424	12	0	0	0	9	0	0	0	0	18	0	73	8	117	0	0	62	19	95	17	0	0	Bacteria(100);Firmicutes(100);Clostridia(99);Christensenellales(99);Christensenellaceae(99);Christensenellaceae_R-7_group(99);
asv_425	0	0	13	34	28	0	0	0	58	0	0	0	0	39	59	0	0	74	30	0	0	95	Bacteria(100);Firmicutes(100);Clostridia(100);Oscillospirales(100);Ruminococcaceae(100);Ruminococcaceae(100);
asv_426	93	21	0	0	20	0	0	0	0	0	0	54	0	30	36	0	0	48	71	0	29	27	Bacteria(100);Bacteroidota(100);Bacteroidia(100);Bacteroidales(98);Bacteroidales(98);Bacteroidales(98);
asv_427	0	0	0	0	0	0	0	0	0	0	39	48	0	99	0	0	0	0	92	0	106	44	Bacteria(100);Bacteroidota(100);Bacteroidia(100);Bacteroidales(100);Williamwhitmaniaceae(97);Rs-D38_termite_group(96);
asv_428	34	52	0	0	0	0	0	0	29	0	0	57	0	59	0	0	0	195	0	0	0	0	Bacteria(100);Firmicutes(92);Clostridia(89);Clostridia(89);Clostridia(89);Clostridia(89);
asv_429	52	57	0	60	0	0	0	0	0	0	0	219	0	14	0	0	0	0	23	0	0	0	Bacteria(100);Firmicutes(98);Clostridia(98);Clostridia(98);Clostridia(98);Clostridia(98);
asv_430	32	0	0	0	0	0	0	0	0	0	0	0	0	0	0	0	0	392	0	0	0	0	Bacteria(100);Bacteroidota(100);Bacteroidia(100);Bacteroidales(100);Rikenellaceae(100);Alistipes(97);
asv_431	10	0	27	32	85	30	0	0	0	44	0	0	0	42	21	0	0	40	16	25	0	52	Bacteria(100);Bacteroidota(100);Bacteroidia(100);Flavobacteriales(100);Weeksellaceae(100);Weeksellaceae(100);
asv_432	25	9	116	0	67	0	17	0	0	0	27	47	0	54	0	0	30	0	31	0	0	0	Bacteria(100);Bacteroidota(100);Bacteroidia(100);Bacteroidales(98);Bacteroidales(98);Bacteroidales(98);
asv_433	30	0	0	0	0	0	54	0	0	0	0	0	0	24	90	0	31	84	0	0	68	40	Bacteria(100);Bacteroidota(100);Bacteroidia(100);Bacteroidales(100);Paludibacteraceae(99);Paludibacter(82);
asv_434	41	25	92	0	0	0	0	0	75	0	0	34	0	56	0	0	0	0	0	0	97	0	Bacteria(100);Firmicutes(100);Clostridia(100);Lachnospirales(96);Lachnospiraceae(96);Lachnospiraceae(96);
asv_435	0	0	0	0	0	0	0	0	0	0	0	0	0	0	0	0	0	0	419	0	0	0	Bacteria(100);Firmicutes(100);Bacilli(100);Lactobacillales(100);Enterococcaceae(98);Enterococcus(96);
asv_436	59	0	0	0	0	0	66	0	17	0	0	50	0	29	0	0	22	119	22	0	0	32	Bacteria(100);Proteobacteria(100);Alphaproteobacteria(100);Acetobacterales(100);Acetobacteraceae(100);Acetobacteraceae(100);
asv_437	28	0	0	30	17	0	0	0	51	7	0	61	0	51	0	0	0	131	0	21	0	19	Bacteria(100);Firmicutes(94);Clostridia(91);Clostridia(91);Clostridia(91);Clostridia(91);
asv_438	34	12	64	0	0	0	0	0	25	0	0	28	0	50	0	0	38	0	51	0	45	68	Bacteria(100);Bacteroidota(100);Bacteroidia(100);Bacteroidales(100);Dysgonomonadaceae(100);uncultured(85);
asv_439	19	0	0	0	65	0	0	0	16	0	31	27	0	47	41	0	0	153	0	16	0	0	Bacteria(100);Firmicutes(96);Clostridia(95);Clostridia(95);Clostridia(95);Clostridia(95);
asv_440	28	0	54	27	0	0	0	0	0	12	39	63	0	58	0	18	0	0	37	31	41	0	Bacteria(100);Bacteroidota(100);Bacteroidia(100);Bacteroidales(100);Rikenellaceae(100);Alistipes(97);
asv_441	12	0	0	0	0	0	0	0	0	0	0	30	0	0	0	0	2	168	52	0	135	9	Bacteria(100);Firmicutes(100);Bacilli(100);Lactobacillales(100);Enterococcaceae(91);Enterococcaceae(91);
asv_442	40	30	0	0	139	0	0	0	0	0	0	0	0	79	0	0	0	0	3	52	64	0	Bacteria(100);Desulfobacterota(100);Desulfobulbia(100);Desulfobulbales(100);Desulfobulbaceae(100);Desulfobulbaceae(100);
asv_443	35	62	0	0	79	12	56	0	50	20	0	0	0	25	25	0	0	26	0	0	0	17	Bacteria(100);Bacteroidota(100);Bacteroidia(100);Flavobacteriales(100);Weeksellaceae(100);uncultured(83);
asv_444	258	0	0	40	0	0	26	0	0	18	16	0	0	48	0	0	0	0	0	0	0	0	Bacteria(100);Bacteroidota(100);Bacteroidia(100);Bacteroidales(94);Bacteroidales(94);Bacteroidales(94);
asv_445	54	0	0	0	36	0	0	0	0	0	0	142	0	0	0	0	0	24	68	0	19	62	Bacteria(100);Bacteroidota(100);Bacteroidia(100);Bacteroidales(100);Rikenellaceae(100);Alistipes(100);
asv_446	52	58	26	0	0	0	0	0	157	0	51	0	0	0	0	0	0	0	0	0	61	0	Bacteria(100);Bacteroidota(100);Bacteroidia(100);Bacteroidales(100);Rikenellaceae(100);Alistipes(100);
asv_447	0	16	0	25	0	0	104	0	0	0	98	41	0	0	33	0	21	0	67	0	0	0	Bacteria(100);Bacteroidota(100);Bacteroidia(100);Bacteroidales(100);M2PB4-65_termite_group(100);M2PB4-65_termite_group_ge(100);
asv_448	0	0	250	0	28	0	0	0	49	0	0	36	0	31	0	0	0	0	0	11	0	0	Bacteria(100);Bacteroidota(100);Bacteroidia(100);Bacteroidales(100);Dysgonomonadaceae(81);Dysgonomonas(81);
asv_449	73	0	179	38	12	0	0	0	0	0	0	0	0	24	0	0	0	0	33	0	44	0	Bacteria(100);Bacteroidota(100);Bacteroidia(100);Bacteroidales(100);Tannerellaceae(98);Tannerellaceae(98);
asv_450	34	0	74	28	21	0	0	0	51	10	0	25	0	57	0	0	0	0	0	12	79	12	Bacteria(100);Firmicutes(100);Clostridia(100);Lachnospirales(99);Lachnospiraceae(99);Lachnospiraceae(99);
asv_451	63	0	22	0	20	0	63	0	20	0	6	0	0	95	35	0	0	0	4	7	49	18	Bacteria(100);Bacteroidota(100);Bacteroidia(100);Bacteroidales(98);Rikenellaceae(98);Rikenellaceae(98);
asv_452	12	0	0	0	0	0	0	0	0	0	0	40	0	23	26	0	0	104	58	0	55	84	Bacteria(100);Bacteroidota(100);Bacteroidia(100);Bacteroidales(100);Rikenellaceae(100);Alistipes(100);
asv_453	0	0	303	0	0	0	0	0	0	0	0	0	0	0	0	0	0	0	0	0	52	47	Bacteria(100);Firmicutes(100);Bacilli(100);Erysipelotrichales(100);Erysipelatoclostridiaceae(100);Erysipelatoclostridium(87);
asv_454	0	0	0	0	0	0	0	0	0	0	9	25	0	0	0	0	0	334	0	0	0	33	Bacteria(100);Bacteroidota(100);Bacteroidia(100);Bacteroidales(100);Dysgonomonadaceae(87);Dysgonomonas(81);
asv_455	30	0	31	0	0	0	0	0	43	0	0	0	0	112	0	0	19	71	36	0	19	39	Bacteria(100);Bacteroidota(100);Bacteroidia(100);Bacteroidales(100);Rikenellaceae(98);Alistipes(89);
asv_456	28	0	26	0	13	0	0	0	0	0	0	103	0	74	25	0	0	20	30	0	35	46	Bacteria(100);Bacteroidota(100);Bacteroidia(100);Bacteroidales(100);Tannerellaceae(87);Tannerellaceae(87);
asv_457	0	0	0	0	0	0	24	0	0	0	0	95	0	0	0	0	21	0	259	0	0	0	Bacteria(100);Bacteroidota(100);Bacteroidia(100);Bacteroidales(100);Tannerellaceae(100);Parabacteroides(90);
asv_458	0	0	0	0	0	0	0	0	0	0	52	0	0	0	0	0	21	0	119	0	137	70	Bacteria(100);Bacteroidota(100);Bacteroidia(100);Bacteroidales(100);Williamwhitmaniaceae(97);Rs-D38_termite_group(96);
asv_459	0	0	0	0	0	0	0	0	0	0	0	0	0	0	20	0	21	310	0	0	0	48	Bacteria(100);Bacteroidota(100);Bacteroidia(100);Bacteroidales(100);Dysgonomonadaceae(93);Dysgonomonas(90);
asv_460	22	68	0	0	0	0	0	0	0	0	0	0	0	0	0	0	0	308	0	0	0	0	Bacteria(100);Bacteroidota(100);Bacteroidia(100);Bacteroidales(100);Rikenellaceae(100);Alistipes(97);
asv_461	0	0	0	0	0	0	0	0	0	0	0	0	0	0	0	0	0	344	0	0	0	53	Bacteria(100);Bacteroidota(100);Bacteroidia(100);Bacteroidales(100);Dysgonomonadaceae(95);Dysgonomonas(89);
asv_462	0	0	0	0	0	0	0	0	0	0	0	0	0	0	0	0	0	0	397	0	0	0	Bacteria(100);Firmicutes(100);Bacilli(100);Lactobacillales(100);Enterococcaceae(100);Enterococcus(100);
asv_463	37	0	39	0	0	0	0	0	29	0	25	42	0	57	0	0	0	15	47	21	35	48	Bacteria(100);Bacteroidota(100);Bacteroidia(100);Bacteroidales(100);Dysgonomonadaceae(100);uncultured(81);
asv_464	78	32	42	15	10	0	20	0	0	16	0	25	0	33	24	0	0	50	3	6	21	16	Bacteria(100);Synergistota(100);Synergistia(100);Synergistales(100);Synergistaceae(100);Synergistaceae(100);
asv_465	46	0	0	0	0	0	23	0	0	0	37	153	0	36	47	0	0	0	49	0	0	0	Bacteria(100);Firmicutes(100);Clostridia(100);Oscillospirales(100);Oscillospiraceae(94);Oscillospiraceae(94);
asv_466	0	0	39	0	92	0	0	0	0	44	0	45	0	59	0	0	0	0	48	41	23	0	Bacteria(100);Bacteroidota(100);Bacteroidia(100);Flavobacteriales(100);Weeksellaceae(100);Weeksellaceae(100);
asv_467	46	0	78	0	0	0	202	0	0	0	0	40	24	0	0	0	0	0	0	0	0	0	Bacteria(100);Firmicutes(100);Clostridia(100);Oscillospirales(100);Ruminococcaceae(96);Ruminococcaceae(96);
asv_468	283	0	0	38	0	0	0	0	0	0	0	0	0	0	33	0	0	0	0	35	0	0	Bacteria(100);Bacteroidota(100);Bacteroidia(100);Bacteroidales(100);Dysgonomonadaceae(100);uncultured(97);
asv_469	0	0	0	0	0	0	0	0	0	0	0	0	0	29	63	0	0	293	0	0	0	0	Bacteria(100);Bacteroidota(100);Bacteroidia(100);Bacteroidales(100);Rikenellaceae(100);Alistipes(82);
asv_470	267	0	0	30	0	0	0	0	0	0	0	0	0	0	42	0	0	0	0	27	18	0	Bacteria(100);Bacteroidota(100);Bacteroidia(100);Bacteroidales(100);Dysgonomonadaceae(100);uncultured(96);
asv_471	45	0	107	6	7	0	0	0	0	0	44	15	0	123	3	0	0	2	26	0	0	5	Bacteria(100);Bacteroidota(100);Bacteroidia(100);Bacteroidales(100);Rikenellaceae(100);Rikenellaceae(100);
asv_472	16	0	20	42	21	0	0	9	91	0	35	0	0	36	0	0	0	28	57	0	0	28	Bacteria(100);Bacteroidota(100);Bacteroidia(100);Bacteroidales(100);Rikenellaceae(100);Alistipes(95);
asv_473	28	0	49	0	161	0	0	0	0	0	0	24	0	69	0	0	0	13	0	38	0	0	Bacteria(100);Bacteroidota(100);Bacteroidia(100);Bacteroidales(100);Tannerellaceae(98);Tannerellaceae(98);
asv_474	0	40	0	0	0	0	90	0	0	0	81	17	0	10	28	0	44	0	55	0	0	17	Bacteria(100);Bacteroidota(100);Bacteroidia(100);Bacteroidales(100);M2PB4-65_termite_group(100);M2PB4-65_termite_group_ge(100);
asv_475	0	0	88	0	0	0	177	0	19	0	0	0	0	20	0	0	39	8	0	0	10	20	Bacteria(100);Actinobacteriota(100);Actinobacteria(100);Corynebacteriales(100);Corynebacteriaceae(100);Corynebacterium(100);
asv_476	0	8	25	0	0	0	0	0	0	12	0	29	0	0	0	0	0	108	51	0	50	93	Bacteria(100);Bacteroidota(99);Bacteroidia(99);Bacteroidales(99);Rikenellaceae(99);Alistipes(97);
asv_477	0	0	29	0	0	0	346	0	0	0	0	0	0	0	0	0	0	0	0	0	0	0	Bacteria(100);Firmicutes(100);Bacilli(100);Lactobacillales(100);Lactobacillaceae(100);Lactobacillus(91);
asv_478	0	0	49	0	0	0	0	0	0	0	0	33	0	0	0	0	0	99	48	0	40	105	Bacteria(100);Bacteroidota(100);Bacteroidia(100);Bacteroidales(100);Rikenellaceae(100);Alistipes(99);
asv_479	147	0	8	59	0	0	0	0	0	4	0	36	0	0	54	0	0	0	41	24	0	0	Bacteria(100);Firmicutes(100);Clostridia(100);Oscillospirales(85);Oscillospirales(85);Oscillospirales(85);
asv_480	41	4	0	0	19	0	21	0	0	0	58	5	0	29	33	0	41	95	8	0	0	19	Bacteria(100);Rs-K70_termite_group(100);Rs-K70_termite_group_cl(100);Rs-K70_termite_group_or(100);Rs-K70_termite_group_fa(100);Rs-K70_termite_group_ge(100);
asv_481	0	0	346	0	0	0	0	0	0	0	0	7	0	0	0	0	18	0	0	0	0	0	Bacteria(100);Firmicutes(100);Bacilli(100);Erysipelotrichales(99);Erysipelatoclostridiaceae(99);Erysipelatoclostridiaceae(99);
asv_482	0	0	0	0	0	0	0	0	0	0	0	195	0	14	0	0	39	0	53	0	0	70	Bacteria(100);Bacteroidota(100);Bacteroidia(100);Bacteroidales(100);Paludibacteraceae(100);Paludibacteraceae(100);
asv_483	43	0	99	0	11	0	0	0	0	0	32	30	0	103	2	20	0	2	22	0	0	6	Bacteria(100);Bacteroidota(100);Bacteroidia(100);Bacteroidales(100);Rikenellaceae(100);Alistipes(83);
asv_484	0	0	0	0	0	0	0	0	0	0	0	104	0	0	0	0	0	23	231	0	0	12	Bacteria(100);Bacteroidota(100);Bacteroidia(100);Bacteroidales(100);Tannerellaceae(100);Parabacteroides(90);
asv_485	40	0	0	47	0	0	37	0	0	55	0	36	0	38	0	17	0	0	99	0	0	0	Bacteria(100);Fusobacteriota(100);Fusobacteriia(100);Fusobacteriales(100);Fusobacteriaceae(100);Fusobacterium(100);
asv_486	0	42	0	0	0	0	0	0	0	0	0	21	0	0	0	0	0	277	0	5	0	24	Bacteria(100);Firmicutes(100);Clostridia(100);Christensenellales(100);Christensenellaceae(100);Christensenellaceae_R-7_group(100);
asv_487	0	0	0	0	17	0	53	0	35	0	0	54	0	33	0	0	44	0	29	24	35	45	Bacteria(100);Bacteroidota(100);Bacteroidia(100);Bacteroidales(100);Tannerellaceae(100);Tannerella(99);
asv_488	59	0	36	29	0	0	0	0	49	0	0	0	0	64	0	0	46	0	52	0	32	0	Bacteria(100);Bacteroidota(100);Bacteroidia(100);Bacteroidales(100);Rikenellaceae(100);Alistipes(100);
asv_489	43	22	93	0	0	0	0	0	42	0	0	34	0	56	0	0	0	0	0	13	64	0	Bacteria(100);Firmicutes(100);Clostridia(100);Lachnospirales(100);Lachnospiraceae(100);Lachnospiraceae(100);
asv_490	0	0	0	0	0	0	0	0	9	0	0	0	0	0	233	118	0	6	0	0	0	0	Bacteria(100);Firmicutes(100);Bacilli(100);Lactobacillales(100);Enterococcaceae(92);Enterococcaceae(92);
asv_491	14	0	51	0	0	0	0	0	0	0	0	0	0	12	0	0	0	288	0	0	0	0	Bacteria(100);Firmicutes(96);Clostridia(92);Clostridia(92);Clostridia(92);Clostridia(92);
asv_492	159	0	43	40	0	0	0	0	28	0	0	0	0	35	0	0	40	0	0	0	19	0	Bacteria(100);Bacteroidota(100);Bacteroidia(100);Bacteroidales(100);Tannerellaceae(100);Tannerella(100);
asv_493	0	0	0	0	24	0	13	0	0	0	0	39	0	73	94	0	52	42	0	27	0	0	Bacteria(100);Firmicutes(100);Bacilli(100);Lactobacillales(100);Lactobacillaceae(100);Lactobacillus(97);
asv_494	0	0	0	0	0	0	0	0	0	0	0	0	0	19	45	0	0	282	18	0	0	0	Bacteria(100);Bacteroidota(100);Bacteroidia(100);Bacteroidales(100);Rikenellaceae(100);Alistipes(88);
asv_495	0	30	41	70	56	0	0	0	35	0	0	0	0	72	0	0	0	0	0	0	0	58	Bacteria(100);Firmicutes(100);Negativicutes(100);Acidaminococcales(89);Acidaminococcaceae(89);uncultured(89);
asv_496	42	0	0	47	0	0	0	0	0	69	0	32	23	51	0	0	0	0	97	0	0	0	Bacteria(100);Fusobacteriota(100);Fusobacteriia(100);Fusobacteriales(100);Fusobacteriaceae(100);Fusobacterium(100);
asv_497	16	0	0	0	17	0	78	9	0	0	78	0	0	0	34	0	0	0	61	47	21	0	Bacteria(100);Bacteroidota(100);Bacteroidia(100);Bacteroidales(100);M2PB4-65_termite_group(100);M2PB4-65_termite_group_ge(100);
asv_498	0	0	0	0	0	0	0	0	0	0	0	36	0	64	0	0	0	137	46	0	30	48	Bacteria(100);Rs-K70_termite_group(100);Rs-K70_termite_group_cl(100);Rs-K70_termite_group_or(100);Rs-K70_termite_group_fa(100);Rs-K70_termite_group_ge(100);
asv_499	67	0	43	11	0	0	37	0	0	0	9	0	0	165	19	0	0	0	0	0	9	0	Bacteria(100);Bacteroidota(100);Bacteroidia(100);Bacteroidales(100);Rikenellaceae(100);Rikenellaceae(100);
asv_500	39	0	0	0	0	0	0	0	0	11	0	0	0	113	0	0	0	64	53	0	32	48	Bacteria(100);Bacteroidota(100);Bacteroidia(100);Bacteroidales(100);Rikenellaceae(98);Alistipes(95);
asv_501	13	0	0	0	0	0	0	0	0	0	0	23	0	0	0	0	0	166	56	0	88	14	Bacteria(100);Firmicutes(100);Bacilli(100);Lactobacillales(100);Enterococcaceae(95);Enterococcus(94);
asv_502	0	0	0	48	0	0	0	0	0	0	71	113	0	72	0	0	0	0	56	0	0	0	Bacteria(100);Desulfobacterota(100);Desulfovibrionia(100);Desulfovibrionales(100);Desulfovibrionaceae(100);Desulfovibrio(97);
asv_503	0	0	0	0	0	0	0	0	0	0	0	0	67	0	126	0	0	84	57	0	25	0	Bacteria(100);Firmicutes(100);Clostridia(100);Oscillospirales(100);Ruminococcaceae(99);Ruminococcaceae(99);
asv_504	116	0	21	0	58	0	0	0	0	0	0	22	0	0	0	0	0	97	0	0	31	13	Bacteria(100);Bacteroidota(100);Bacteroidia(100);Bacteroidales(99);Rikenellaceae(99);Alistipes(99);
asv_505	62	52	21	0	0	0	0	0	135	0	0	0	0	0	0	19	0	0	0	0	50	19	Bacteria(100);Bacteroidota(100);Bacteroidia(100);Bacteroidales(100);Rikenellaceae(100);Alistipes(100);
asv_506	38	20	55	0	45	0	0	0	0	0	0	0	0	52	82	45	0	21	0	0	0	0	Bacteria(100);Actinobacteriota(100);Actinobacteria(100);Corynebacteriales(99);Corynebacteriales(99);Corynebacteriales(99);
asv_507	35	0	0	0	0	0	0	0	0	0	0	0	0	243	0	0	66	0	0	14	0	0	Bacteria(100);Bacteroidota(100);Bacteroidia(100);Bacteroidales(100);Dysgonomonadaceae(92);Dysgonomonadaceae(92);
asv_508	20	0	0	0	0	0	0	0	25	0	0	0	0	121	0	0	0	62	48	0	34	47	Bacteria(100);Bacteroidota(100);Bacteroidia(100);Bacteroidales(100);Rikenellaceae(99);Alistipes(87);
asv_509	0	0	0	0	0	0	0	0	0	0	0	182	0	22	0	0	0	0	88	37	0	28	Bacteria(100);Firmicutes(99);Clostridia(95);Clostridia(95);Clostridia(95);Clostridia(95);
asv_510	33	67	28	0	0	0	0	0	0	19	0	107	0	52	0	0	0	0	0	0	21	29	Bacteria(100);Desulfobacterota(100);Desulfovibrionia(100);Desulfovibrionales(100);Desulfovibrionaceae(100);Desulfovibrio(100);
asv_511	0	0	266	0	0	0	0	0	0	0	0	0	0	0	0	0	0	0	0	6	38	46	Bacteria(100);Firmicutes(100);Bacilli(100);Erysipelotrichales(100);Erysipelatoclostridiaceae(100);Erysipelatoclostridium(88);
asv_512	0	0	65	0	63	0	227	0	0	0	0	0	0	0	0	0	0	0	0	0	0	0	Bacteria(100);Actinobacteriota(100);Actinobacteria(100);Corynebacteriales(100);Corynebacteriaceae(100);Corynebacterium(100);
asv_513	87	0	11	0	15	0	0	0	0	0	0	10	0	51	0	0	0	61	23	14	24	58	Bacteria(100);Bacteroidota(100);Bacteroidia(100);Bacteroidales(100);Tannerellaceae(96);Tannerellaceae(96);
asv_514	59	0	56	8	0	0	33	0	0	0	6	0	0	170	12	0	0	0	0	0	10	0	Bacteria(100);Bacteroidota(100);Bacteroidia(100);Bacteroidales(100);Rikenellaceae(100);Rikenellaceae(100);
asv_515	0	14	0	52	23	0	8	0	0	0	0	34	0	55	19	0	0	67	49	0	0	33	Bacteria(100);Firmicutes(100);Bacilli(100);Erysipelotrichales(100);Erysipelotrichaceae(98);Erysipelotrichaceae(98);
asv_516	44	0	34	0	0	0	0	0	0	0	0	0	0	0	54	16	48	71	0	0	54	32	Bacteria(100);Bacteroidota(100);Bacteroidia(100);Bacteroidales(100);Paludibacteraceae(100);Paludibacter(82);
asv_517	29	47	6	0	0	0	0	0	0	0	0	28	0	81	0	0	13	46	38	34	31	0	Bacteria(100);Firmicutes(100);Clostridia(100);Oscillospirales(100);Ruminococcaceae(86);Ruminococcaceae(86);
asv_518	0	65	0	0	0	0	12	0	30	12	0	54	18	0	0	0	160	0	0	0	0	0	Bacteria(100);Bacteroidota(100);Bacteroidia(100);Bacteroidales(100);Bacteroidaceae(100);Bacteroides(100);
asv_519	15	0	13	0	0	0	0	0	0	0	0	0	0	7	0	0	9	306	0	0	0	0	Bacteria(100);Firmicutes(95);Clostridia(90);Clostridia(90);Clostridia(90);Clostridia(90);
asv_520	12	0	44	0	22	0	0	0	0	0	0	33	0	15	0	0	0	0	75	20	62	67	Bacteria(100);Planctomycetota(100);vadinHA49(100);vadinHA49_or(100);vadinHA49_fa(100);vadinHA49_ge(100);
asv_521	21	16	0	19	0	0	0	0	0	0	0	0	0	0	0	0	0	291	0	0	0	0	Bacteria(100);Bacteroidota(100);Bacteroidia(100);Bacteroidales(100);Rikenellaceae(100);Alistipes(98);
asv_522	0	0	0	0	0	0	0	0	0	0	0	0	89	0	108	34	0	67	49	0	0	0	Bacteria(100);Firmicutes(100);Clostridia(100);Oscillospirales(100);Ruminococcaceae(98);Ruminococcaceae(98);
asv_523	259	33	54	0	0	0	0	0	0	0	0	0	0	0	0	0	0	0	0	0	0	0	Bacteria(100);Bacteroidota(100);Bacteroidia(100);Bacteroidales(100);COB_P4-1_termite_group(100);COB_P4-1_termite_group_ge(100);
asv_524	0	0	27	0	0	0	0	0	0	18	33	39	0	22	0	20	24	120	0	24	0	19	Bacteria(100);Firmicutes(100);Clostridia(100);Lachnospirales(100);Lachnospiraceae(100);Lachnospiraceae(100);
asv_525	39	57	0	17	0	0	91	0	0	0	0	36	0	46	31	0	0	0	28	0	0	0	Bacteria(100);Bacteroidota(100);Bacteroidia(100);Bacteroidales(100);Rikenellaceae(100);Rikenellaceae(100);
asv_526	0	0	0	0	0	0	14	0	0	0	0	178	0	34	0	0	0	0	101	18	0	0	Bacteria(100);Firmicutes(96);Clostridia(87);Clostridia(87);Clostridia(87);Clostridia(87);
asv_527	0	0	0	0	0	0	0	0	0	0	0	0	65	0	113	0	23	84	60	0	0	0	Bacteria(100);Firmicutes(100);Clostridia(100);Oscillospirales(100);Ruminococcaceae(98);Ruminococcaceae(98);
asv_528	44	0	92	0	6	0	0	0	0	0	28	29	0	113	5	0	0	0	18	0	0	9	Bacteria(100);Bacteroidota(100);Bacteroidia(100);Bacteroidales(100);Rikenellaceae(100);Rikenellaceae(100);
asv_529	49	22	9	0	21	0	0	0	0	0	8	34	0	7	134	0	0	34	0	16	0	9	Bacteria(100);Synergistota(100);Synergistia(100);Synergistales(100);Synergistaceae(100);Synergistaceae(100);
asv_530	0	56	0	0	0	0	48	0	71	0	29	27	0	42	0	0	0	0	45	0	0	25	Bacteria(100);Rs-K70_termite_group(100);Rs-K70_termite_group_cl(100);Rs-K70_termite_group_or(100);Rs-K70_termite_group_fa(100);Rs-K70_termite_group_ge(100);
asv_531	0	0	54	0	0	0	46	0	123	0	0	24	0	0	0	0	0	0	0	20	37	38	Bacteria(100);Bacteroidota(100);Bacteroidia(100);Bacteroidales(100);Williamwhitmaniaceae(100);uncultured(100);
asv_532	0	0	101	0	69	0	0	0	0	0	0	48	0	51	0	0	29	0	43	0	0	0	Bacteria(100);Bacteroidota(100);Bacteroidia(100);Bacteroidales(100);Bacteroidales(100);Bacteroidales(100);
asv_533	0	0	0	0	0	0	0	0	0	0	0	142	0	0	0	0	24	0	147	0	12	15	Bacteria(100);Bacteroidota(100);Bacteroidia(100);Bacteroidales(99);Rikenellaceae(80);Rikenellaceae(80);
asv_534	62	0	42	7	0	0	31	0	0	0	8	0	0	167	12	0	0	0	0	0	10	0	Bacteria(100);Bacteroidota(100);Bacteroidia(100);Bacteroidales(100);Rikenellaceae(100);Rikenellaceae(100);
asv_535	14	0	0	0	0	0	0	0	0	0	0	0	0	23	0	35	0	199	0	0	49	19	Bacteria(100);Firmicutes(100);Clostridia(100);Lachnospirales(100);Lachnospiraceae(100);Lachnospiraceae(100);
asv_536	47	23	15	0	23	0	3	0	19	0	4	29	0	7	128	0	0	9	0	15	2	14	Bacteria(100);Synergistota(100);Synergistia(100);Synergistales(100);Synergistaceae(100);Synergistaceae(100);
asv_537	35	30	0	0	0	0	16	0	0	0	24	0	0	18	47	0	47	0	26	0	0	95	Bacteria(100);Bacteroidota(100);Bacteroidia(100);Bacteroidales(98);Rikenellaceae(96);Alistipes(90);
asv_538	0	0	0	0	0	0	0	0	0	0	0	56	0	59	0	0	19	39	0	0	164	0	Bacteria(100);Firmicutes(100);Clostridia(100);Oscillospirales(100);Ruminococcaceae(100);Incertae_Sedis(92);
asv_539	0	0	0	0	0	0	0	0	0	0	13	133	0	0	0	0	16	0	146	0	7	21	Bacteria(100);Bacteroidota(100);Bacteroidia(100);Bacteroidales(91);Bacteroidales(91);Bacteroidales(91);
asv_540	31	38	44	0	50	0	77	0	42	0	0	0	0	31	21	0	0	0	0	0	0	0	Bacteria(100);Bacteroidota(100);Bacteroidia(100);Bacteroidales(100);Rikenellaceae(100);Rikenellaceae(100);
asv_541	24	38	12	9	0	0	0	0	0	0	0	0	0	0	42	36	24	63	0	0	51	34	Bacteria(100);Bacteroidota(100);Bacteroidia(100);Bacteroidales(99);Paludibacteraceae(99);Paludibacter(82);
asv_542	47	23	0	0	0	0	0	0	13	11	0	0	0	67	0	0	0	45	0	0	123	0	Bacteria(100);Firmicutes(100);Clostridia(100);Oscillospirales(100);Ruminococcaceae(100);Incertae_Sedis(87);
asv_543	0	0	0	0	0	0	0	0	0	0	0	178	0	24	0	0	0	0	93	33	0	0	Bacteria(100);Firmicutes(99);Clostridia(94);Clostridia(94);Clostridia(94);Clostridia(94);
asv_544	0	0	0	0	0	0	0	0	0	0	0	0	0	23	45	0	6	253	0	0	0	0	Bacteria(100);Bacteroidota(100);Bacteroidia(100);Bacteroidales(100);Rikenellaceae(100);Alistipes(87);
asv_545	57	0	0	45	0	0	0	0	0	66	0	42	0	33	0	0	0	0	83	0	0	0	Bacteria(100);Fusobacteriota(100);Fusobacteriia(100);Fusobacteriales(100);Fusobacteriaceae(100);Fusobacterium(99);
asv_546	33	22	13	0	19	0	0	0	0	0	3	40	0	8	144	0	0	21	0	17	0	5	Bacteria(100);Synergistota(100);Synergistia(100);Synergistales(100);Synergistaceae(100);Synergistaceae(100);
asv_547	0	0	0	0	0	0	0	0	0	0	0	0	0	325	0	0	0	0	0	0	0	0	Bacteria(100);Bacteroidota(100);Bacteroidia(100);Bacteroidales(100);Paludibacteraceae(100);uncultured(94);
asv_548	22	26	0	0	0	0	0	0	0	0	0	33	0	14	0	0	61	0	54	0	112	0	Bacteria(100);Firmicutes(100);Clostridia(100);Lachnospirales(100);Lachnospiraceae(100);Lachnospiraceae(100);
asv_549	231	43	0	0	0	0	0	0	0	0	0	0	0	0	0	0	0	0	47	0	0	0	Bacteria(100);Bacteroidota(100);Bacteroidia(100);Bacteroidales(100);COB_P4-1_termite_group(100);COB_P4-1_termite_group_ge(100);
asv_550	0	0	0	37	72	0	0	0	0	0	47	23	0	0	14	0	0	74	0	0	54	0	Bacteria(100);Firmicutes(100);Clostridia(100);Oscillospirales(100);Ruminococcaceae(93);uncultured(81);
asv_551	25	0	0	0	0	0	0	0	31	0	0	0	0	26	0	0	0	202	0	0	36	0	Bacteria(100);Bacteroidota(100);Bacteroidia(100);Bacteroidales(98);Rikenellaceae(98);Rikenellaceae(98);
asv_552	0	0	16	0	0	0	0	0	0	0	0	0	0	17	0	31	0	220	0	0	36	0	Bacteria(100);Firmicutes(100);Clostridia(100);Lachnospirales(100);Lachnospiraceae(100);Lachnospiraceae(100);
asv_553	45	49	24	0	0	0	0	0	160	0	0	0	0	0	0	0	0	0	0	0	41	0	Bacteria(100);Bacteroidota(100);Bacteroidia(100);Bacteroidales(100);Rikenellaceae(100);Alistipes(100);
asv_554	31	0	0	0	0	0	0	0	0	0	0	0	0	0	250	0	0	0	0	38	0	0	Bacteria(100);Firmicutes(100);Clostridia(92);Clostridia(92);Clostridia(92);Clostridia(92);
asv_555	63	0	41	0	54	0	0	0	11	0	0	44	0	46	34	0	0	0	0	22	0	0	Bacteria(100);Firmicutes(100);Clostridia(100);Oscillospirales(100);Ruminococcaceae(100);Ruminococcaceae(100);
asv_556	11	0	0	0	0	0	72	0	30	0	15	77	0	0	0	0	0	0	41	0	68	0	Bacteria(100);Firmicutes(100);Clostridia(97);Clostridia(97);Clostridia(97);Clostridia(97);
asv_557	42	0	0	0	0	0	0	0	96	0	0	0	0	66	0	0	0	51	23	35	0	0	Bacteria(100);Bacteroidota(100);Bacteroidia(100);Bacteroidales(100);Rikenellaceae(100);Alistipes(100);
asv_558	33	0	97	0	0	0	0	0	48	0	0	0	0	0	0	0	26	46	27	0	12	24	Bacteria(100);Bacteroidota(100);Bacteroidia(100);Bacteroidales(99);Paludibacteraceae(92);Paludibacteraceae(92);
asv_559	0	0	30	0	0	0	283	0	0	0	0	0	0	0	0	0	0	0	0	0	0	0	Bacteria(100);Firmicutes(100);Bacilli(100);Lactobacillales(100);Lactobacillaceae(100);Lactobacillus(92);
asv_560	20	0	0	0	0	0	0	0	0	0	0	28	0	62	41	0	0	28	31	20	57	25	Bacteria(100);Firmicutes(100);Clostridia(100);Oscillospirales(100);Ruminococcaceae(94);Ruminococcaceae(94);
asv_561	13	4	0	0	0	0	0	0	0	0	0	0	0	5	0	0	0	262	0	0	28	0	Bacteria(100);Firmicutes(96);Clostridia(91);Clostridia(91);Clostridia(91);Clostridia(91);
asv_562	0	0	56	0	0	0	0	0	0	0	0	0	0	42	25	0	0	99	43	0	0	46	Bacteria(100);Rs-K70_termite_group(100);Rs-K70_termite_group_cl(100);Rs-K70_termite_group_or(100);Rs-K70_termite_group_fa(100);Rs-K70_termite_group_ge(100);
asv_563	20	22	0	0	0	0	0	0	37	0	0	0	0	33	0	0	0	151	0	0	29	18	Bacteria(100);Bacteroidota(100);Bacteroidia(100);Bacteroidales(99);Rikenellaceae(99);Rikenellaceae(99);
asv_564	0	0	0	0	17	0	0	0	0	0	0	0	0	17	0	29	0	206	0	0	41	0	Bacteria(100);Firmicutes(100);Clostridia(100);Lachnospirales(100);Lachnospiraceae(100);Lachnospiraceae(100);
asv_565	25	9	25	14	42	0	0	0	0	0	23	0	0	28	11	0	0	0	47	31	28	26	Bacteria(100);Bacteroidota(100);Bacteroidia(100);Bacteroidales(95);Rikenellaceae(95);Rikenellaceae(95);
asv_566	92	0	0	0	0	0	0	0	0	0	0	44	0	0	0	0	0	0	82	0	22	68	Bacteria(100);Bacteroidota(100);Bacteroidia(100);Bacteroidales(100);COB_P4-1_termite_group(100);COB_P4-1_termite_group_ge(100);
asv_567	46	0	21	0	0	0	0	0	0	0	15	40	0	55	0	0	0	0	49	0	39	43	Bacteria(100);Bacteroidota(100);Bacteroidia(100);Bacteroidales(100);Rikenellaceae(100);Alistipes(98);
asv_568	34	0	0	0	0	0	43	0	0	9	0	96	0	26	27	0	0	0	41	0	31	0	Bacteria(100);Firmicutes(100);Clostridia(100);Oscillospirales(100);Oscillospiraceae(94);Oscillospiraceae(94);
asv_569	232	17	0	20	0	0	0	0	0	0	0	0	0	0	34	0	0	0	0	0	0	0	Bacteria(100);Bacteroidota(100);Bacteroidia(100);Bacteroidales(100);Dysgonomonadaceae(100);uncultured(99);
asv_570	46	0	26	0	0	0	0	0	0	0	0	122	0	0	24	0	0	0	0	0	84	0	Bacteria(100);Desulfobacterota(100);Desulfovibrionia(100);Desulfovibrionales(100);Desulfovibrionaceae(99);Desulfovibrio(93);
asv_571	39	0	0	0	30	0	0	0	0	38	0	33	0	59	0	0	0	41	0	0	18	44	Bacteria(100);Bacteroidota(100);Bacteroidia(100);Bacteroidales(99);Bacteroidales(99);Bacteroidales(99);
asv_572	21	0	0	47	0	0	13	0	0	52	0	0	0	22	0	0	34	84	3	0	10	16	Bacteria(100);Rs-K70_termite_group(100);Rs-K70_termite_group_cl(100);Rs-K70_termite_group_or(100);Rs-K70_termite_group_fa(100);Rs-K70_termite_group_ge(100);
asv_573	0	0	54	0	0	0	0	0	58	0	0	53	0	31	0	0	0	0	0	0	106	0	Bacteria(100);Firmicutes(100);Clostridia(100);Oscillospirales(100);Oscillospiraceae(100);Oscillospiraceae(100);
asv_574	0	0	14	0	0	0	0	0	0	0	0	0	0	0	0	0	0	288	0	0	0	0	Bacteria(100);Firmicutes(100);Clostridia(100);Oscillospirales(100);Ruminococcaceae(100);Incertae_Sedis(85);
asv_575	37	32	21	21	19	0	0	0	0	0	0	0	0	37	10	0	0	0	54	14	22	34	Bacteria(100);Bacteroidota(100);Bacteroidia(100);Bacteroidales(98);Rikenellaceae(97);Rikenellaceae(97);
asv_576	0	0	25	5	53	0	0	0	0	0	0	0	0	55	0	0	0	5	54	0	0	104	Bacteria(100);Bacteroidota(100);Bacteroidia(100);Bacteroidales(99);Rikenellaceae(99);Rikenellaceae(99);
asv_577	0	0	0	0	18	0	0	0	0	0	0	51	0	0	0	0	24	0	208	0	0	0	Bacteria(100);Bacteroidota(100);Bacteroidia(100);Bacteroidales(84);Bacteroidales(84);Bacteroidales(84);
asv_578	100	0	0	0	0	0	26	0	0	0	0	0	0	13	0	0	53	0	52	0	0	56	Bacteria(100);Bacteroidota(100);Bacteroidia(100);Bacteroidales(100);COB_P4-1_termite_group(100);COB_P4-1_termite_group_ge(100);
asv_579	24	38	0	67	0	0	0	0	31	0	40	0	0	41	0	36	0	0	3	20	0	0	Bacteria(100);Synergistota(99);Synergistia(99);Synergistales(99);Synergistaceae(99);Candidatus_Tammella(99);
asv_580	0	0	269	0	0	0	0	0	0	0	0	0	0	0	0	31	0	0	0	0	0	0	Bacteria(100);Firmicutes(100);Bacilli(100);Erysipelotrichales(99);Erysipelatoclostridiaceae(99);Erysipelatoclostridiaceae(99);
asv_581	20	0	27	12	22	0	0	0	0	0	26	0	0	46	22	0	0	0	42	23	34	25	Bacteria(100);Bacteroidota(100);Bacteroidia(100);Bacteroidales(97);Rikenellaceae(97);Rikenellaceae(97);
asv_582	0	0	0	0	0	0	0	0	0	0	0	30	0	0	0	0	0	0	188	0	31	50	Bacteria(100);Bacteroidota(100);Bacteroidia(100);Bacteroidales(100);Paludibacteraceae(100);Paludibacteraceae(100);
asv_583	0	0	0	0	0	0	0	0	0	0	0	0	0	50	0	0	0	132	53	38	0	26	Bacteria(100);Firmicutes(100);Clostridia(100);Oscillospirales(100);Ruminococcaceae(94);Ruminococcaceae(94);
asv_584	20	0	94	48	0	0	0	0	53	0	0	46	0	0	0	0	0	0	37	0	0	0	Bacteria(100);Bacteroidota(100);Bacteroidia(100);Bacteroidales(99);Paludibacteraceae(95);Paludibacteraceae(95);
asv_585	0	0	81	20	0	0	193	0	0	0	0	0	0	0	0	0	0	0	0	0	0	0	Bacteria(100);Actinobacteriota(100);Actinobacteria(100);Corynebacteriales(100);Corynebacteriaceae(100);Corynebacterium(99);
asv_586	55	0	0	0	0	0	0	0	41	0	0	49	0	56	0	0	0	0	52	0	39	0	Bacteria(100);Bacteroidota(100);Bacteroidia(100);Bacteroidales(100);Rikenellaceae(100);Alistipes(99);
asv_587	65	0	0	0	0	0	0	0	41	23	0	0	0	54	0	0	25	0	48	0	35	0	Bacteria(100);Bacteroidota(100);Bacteroidia(100);Bacteroidales(100);Rikenellaceae(100);Alistipes(97);
asv_588	0	0	28	10	26	0	0	0	0	0	0	0	0	49	0	0	0	7	48	0	0	122	Bacteria(100);Bacteroidota(100);Bacteroidia(100);Bacteroidales(99);Rikenellaceae(99);Rikenellaceae(99);
asv_589	0	0	21	0	87	33	0	0	0	47	0	0	9	50	0	0	0	0	0	29	0	14	Bacteria(100);Bacteroidota(100);Bacteroidia(100);Flavobacteriales(100);Weeksellaceae(100);uncultured(85);
asv_590	52	29	0	0	17	0	0	0	0	0	0	39	0	37	0	0	20	0	59	0	36	0	Bacteria(100);Bacteroidota(100);Bacteroidia(100);Bacteroidales(100);Rikenellaceae(100);Alistipes(98);
asv_591	0	36	0	0	32	0	0	0	0	0	0	42	0	0	0	0	134	0	45	0	0	0	Bacteria(100);Bacteroidota(100);Bacteroidia(100);Bacteroidales(100);Bacteroidaceae(100);Bacteroides(100);
asv_592	0	14	0	27	27	0	0	0	0	0	0	99	0	0	56	0	0	0	50	0	16	0	Bacteria(100);Planctomycetota(100);Planctomycetes(100);Pirellulales(100);Pirellulaceae(100);Pirellulaceae(100);
asv_593	0	0	72	0	0	0	0	0	0	0	34	0	0	0	0	0	0	0	0	0	0	183	Bacteria(100);Bacteroidota(100);Bacteroidia(100);Bacteroidales(100);Dysgonomonadaceae(97);Dysgonomonas(97);
asv_594	0	0	31	0	0	0	16	0	97	0	34	10	0	0	0	25	0	0	24	0	12	38	Bacteria(100);Bacteroidota(100);Bacteroidia(100);Bacteroidales(100);Williamwhitmaniaceae(100);uncultured(100);
asv_595	59	0	15	0	37	0	0	0	0	0	0	37	0	0	0	0	0	44	28	65	0	0	Bacteria(100);Firmicutes(100);Clostridia(100);Oscillospirales(100);Ruminococcaceae(100);Ruminococcaceae(100);
asv_596	0	0	0	0	0	0	0	0	0	0	0	117	0	0	0	0	15	0	135	0	10	8	Bacteria(100);Bacteroidota(100);Bacteroidia(100);Bacteroidales(96);Rikenellaceae(80);Rikenellaceae(80);
asv_597	24	0	0	29	0	0	0	0	0	0	0	0	0	0	230	0	0	0	0	0	0	0	Bacteria(100);Firmicutes(100);Clostridia(96);Clostridia(96);Clostridia(96);Clostridia(96);
asv_598	18	0	0	0	0	0	0	0	0	0	0	0	0	7	0	17	0	210	16	0	15	0	Bacteria(100);Firmicutes(94);Clostridia(92);Clostridia(92);Clostridia(92);Clostridia(92);
asv_599	0	39	19	0	0	0	0	0	0	0	91	0	0	0	0	0	24	0	87	0	23	0	Bacteria(100);Bacteroidota(100);Bacteroidia(100);Bacteroidales(100);Rikenellaceae(100);Rikenellaceae(100);
asv_600	0	0	24	0	57	0	0	0	48	34	20	0	0	47	0	0	18	0	18	16	0	0	Bacteria(100);Bacteroidota(100);Bacteroidia(100);Flavobacteriales(100);Weeksellaceae(100);uncultured(81);
asv_601	0	0	0	0	0	0	55	0	0	0	0	0	0	0	0	31	0	195	0	0	0	0	Bacteria(100);Firmicutes(100);Bacilli(100);Lactobacillales(100);Lactobacillales(100);Lactobacillales(100);
asv_602	158	13	0	51	0	0	0	0	0	0	0	28	0	0	0	0	0	0	29	0	0	0	Bacteria(100);Firmicutes(100);Clostridia(100);Oscillospirales(84);Oscillospirales(84);Oscillospirales(84);
asv_603	0	0	0	0	0	0	0	0	0	0	0	53	0	96	0	0	54	23	52	0	0	0	Bacteria(100);Firmicutes(100);Clostridia(100);Christensenellales(100);Christensenellaceae(100);Christensenellaceae_R-7_group(100);
asv_604	0	38	0	0	0	0	0	0	0	0	0	0	0	0	109	0	84	0	46	0	0	0	Bacteria(100);Bacteria(100);Bacteria(100);Bacteria(100);Bacteria(100);Bacteria(100);
asv_605	32	0	28	0	0	0	0	0	23	0	0	63	0	80	0	0	0	0	0	0	49	0	Bacteria(100);Bacteroidota(100);Bacteroidia(100);Bacteroidales(100);Dysgonomonadaceae(100);Dysgonomonadaceae(100);
asv_606	0	0	0	0	0	0	0	0	0	0	0	60	0	88	0	0	37	27	63	0	0	0	Bacteria(100);Firmicutes(100);Clostridia(100);Christensenellales(100);Christensenellaceae(100);Christensenellaceae_R-7_group(100);
asv_607	0	0	0	0	0	0	97	95	0	0	0	0	0	0	0	55	0	0	26	0	0	0	Bacteria(100);Rs-K70_termite_group(100);Rs-K70_termite_group_cl(100);Rs-K70_termite_group_or(100);Rs-K70_termite_group_fa(100);Rs-K70_termite_group_ge(100);
asv_608	0	0	0	0	0	0	0	0	0	0	0	0	0	273	0	0	0	0	0	0	0	0	Bacteria(100);Bacteroidota(100);Bacteroidia(100);Bacteroidales(100);Paludibacteraceae(100);uncultured(91);
asv_609	43	0	0	0	0	0	0	0	0	0	0	40	0	109	0	0	0	0	30	0	0	50	Bacteria(100);Bacteroidota(100);Bacteroidia(100);Bacteroidales(100);Tannerellaceae(100);Tannerellaceae(100);
asv_610	34	0	0	0	0	0	0	0	58	0	30	0	0	46	0	0	0	0	15	15	74	0	Bacteria(100);Bacteroidota(100);Bacteroidia(100);Bacteroidales(99);Rikenellaceae(98);Alistipes(86);
asv_611	0	0	0	0	0	0	0	0	0	0	0	42	0	26	22	0	0	104	28	0	12	38	Bacteria(100);Rs-K70_termite_group(100);Rs-K70_termite_group_cl(100);Rs-K70_termite_group_or(100);Rs-K70_termite_group_fa(100);Rs-K70_termite_group_ge(100);
asv_612	29	0	81	0	27	0	9	0	55	0	0	18	0	0	0	17	0	0	35	0	0	0	Bacteria(100);Bacteroidota(100);Bacteroidia(100);Bacteroidales(100);Paludibacteraceae(90);Paludibacteraceae(90);
asv_613	23	0	38	0	121	0	0	0	0	0	0	47	0	27	0	0	0	0	0	15	0	0	Bacteria(100);Bacteroidota(100);Bacteroidia(100);Bacteroidales(100);Tannerellaceae(100);Tannerellaceae(100);
asv_614	0	0	0	0	0	0	0	0	0	0	0	0	0	271	0	0	0	0	0	0	0	0	Bacteria(100);Bacteroidota(100);Bacteroidia(100);Bacteroidales(100);Paludibacteraceae(100);uncultured(97);
asv_615	21	0	136	0	0	0	0	0	0	0	0	27	0	0	0	0	17	0	23	0	45	0	Bacteria(100);Bacteroidota(100);Bacteroidia(100);Bacteroidales(100);Tannerellaceae(100);Tannerellaceae(100);
asv_616	0	18	0	0	9	0	0	0	0	0	39	0	0	0	0	0	0	0	186	0	17	0	Bacteria(100);Bacteroidota(100);Bacteroidia(100);Bacteroidales(82);Bacteroidales(82);Bacteroidales(82);
asv_617	0	0	44	0	0	0	0	0	16	0	0	0	0	62	0	14	0	73	0	0	60	0	Bacteria(100);Bacteroidota(100);Bacteroidia(100);Bacteroidales(100);Dysgonomonadaceae(100);Dysgonomonadaceae(100);
asv_618	0	0	0	0	19	0	0	0	0	0	30	21	0	0	0	0	0	0	174	0	25	0	Bacteria(100);Bacteroidota(100);Bacteroidia(100);Bacteroidales(100);Paludibacteraceae(99);Paludibacteraceae(99);
asv_619	0	0	0	0	0	0	0	0	0	0	0	47	0	0	48	0	76	0	98	0	0	0	Bacteria(100);Firmicutes(100);Clostridia(96);Clostridia(96);Clostridia(96);Clostridia(96);
asv_620	0	0	0	0	0	0	0	0	0	0	0	0	0	269	0	0	0	0	0	0	0	0	Bacteria(100);Bacteroidota(100);Bacteroidia(100);Bacteroidales(100);Paludibacteraceae(100);uncultured(96);
asv_621	25	0	0	0	0	0	0	0	0	0	0	0	0	0	17	0	0	225	0	0	0	0	Bacteria(100);Firmicutes(96);Clostridia(88);Christensenellales(81);Christensenellaceae(81);Christensenellaceae_R-7_group(81);
asv_622	0	0	251	0	0	0	0	0	16	0	0	0	0	0	0	0	0	0	0	0	0	0	Bacteria(100);Firmicutes(100);Bacilli(100);Erysipelotrichales(100);Erysipelatoclostridiaceae(100);Erysipelatoclostridiaceae(100);
asv_623	23	49	15	0	0	0	83	0	16	0	0	0	0	28	52	0	0	0	0	0	0	0	Bacteria(100);Bacteroidota(100);Bacteroidia(100);Bacteroidales(100);Rikenellaceae(100);Rikenellaceae(100);
asv_624	0	0	62	0	0	0	18	0	0	4	0	0	0	48	67	0	0	12	0	29	25	0	Bacteria(100);Firmicutes(100);Clostridia(100);Clostridia_UCG-014(100);Clostridia_UCG-014_fa(100);Clostridia_UCG-014_ge(100);
asv_625	0	0	0	0	0	0	0	0	34	0	0	0	0	25	0	0	0	129	0	0	12	65	Bacteria(100);Bacteroidota(100);Bacteroidia(100);Bacteroidales(100);Rikenellaceae(100);Rikenellaceae(100);
asv_626	0	0	0	0	0	0	0	0	5	0	0	0	0	0	168	88	0	4	0	0	0	0	Bacteria(100);Firmicutes(100);Bacilli(100);Lactobacillales(100);Enterococcaceae(96);Enterococcaceae(96);
asv_627	89	0	5	0	9	0	14	0	0	0	7	25	23	0	0	0	0	9	10	41	21	11	Bacteria(100);Synergistota(100);Synergistia(100);Synergistales(100);Synergistaceae(100);Synergistaceae(100);
asv_628	54	0	0	0	0	0	0	0	0	0	0	0	0	0	0	0	0	167	0	0	42	0	Bacteria(100);Planctomycetota(100);vadinHA49(100);vadinHA49_or(100);vadinHA49_fa(100);vadinHA49_ge(100);
asv_629	0	34	0	0	0	0	42	0	0	0	0	40	0	0	0	0	147	0	0	0	0	0	Bacteria(100);Bacteroidota(100);Bacteroidia(100);Bacteroidales(100);Bacteroidaceae(100);Bacteroides(100);
asv_630	0	0	0	32	0	0	21	0	138	0	0	0	0	0	0	0	0	0	33	37	0	0	Bacteria(100);Bacteroidota(100);Bacteroidia(100);Bacteroidales(85);Bacteroidales(85);Bacteroidales(85);
asv_631	0	0	0	0	29	0	0	0	0	0	0	43	0	47	0	0	26	0	116	0	0	0	Bacteria(100);Bacteroidota(100);Bacteroidia(100);Bacteroidales(82);Bacteroidales(82);Bacteroidales(82);
asv_632	24	0	0	0	0	0	0	0	32	0	0	181	0	0	0	0	0	0	23	0	0	0	Bacteria(100);Firmicutes(100);Clostridia(100);Clostridia(100);Clostridia(100);Clostridia(100);
asv_633	0	35	0	0	0	0	0	0	0	0	0	37	0	24	0	0	59	0	105	0	0	0	Bacteria(100);Bacteroidota(100);Bacteroidia(100);Bacteroidales(100);Rikenellaceae(100);Rikenella(87);
asv_634	36	0	0	32	0	0	0	0	0	0	0	0	0	0	191	0	0	0	0	0	0	0	Bacteria(100);Firmicutes(98);Clostridia(91);Clostridia(91);Clostridia(91);Clostridia(91);
asv_635	32	0	194	14	0	0	0	0	0	0	19	0	0	0	0	0	0	0	0	0	0	0	Bacteria(100);Bacteroidota(100);Bacteroidia(100);Bacteroidales(100);Dysgonomonadaceae(86);Dysgonomonas(85);
asv_636	0	0	0	0	0	0	0	0	0	0	0	67	0	77	0	0	44	19	51	0	0	0	Bacteria(100);Firmicutes(100);Clostridia(100);Christensenellales(100);Christensenellaceae(100);Christensenellaceae_R-7_group(100);
asv_637	34	25	45	0	0	0	0	0	47	0	0	38	0	31	0	0	0	0	17	0	20	0	Bacteria(100);Bacteroidota(100);Bacteroidia(100);Bacteroidales(100);Rikenellaceae(100);Alistipes(100);
asv_638	0	0	49	0	0	0	0	0	0	0	16	47	0	0	58	0	0	87	0	0	0	0	Bacteria(100);Bacteroidota(100);Bacteroidia(100);Bacteroidales(99);Rikenellaceae(97);Alistipes(81);
asv_639	63	0	17	0	8	0	0	0	0	0	0	7	0	44	0	0	0	43	7	12	14	41	Bacteria(100);Bacteroidota(100);Bacteroidia(100);Bacteroidales(100);Tannerellaceae(99);Tannerellaceae(99);
asv_640	30	0	0	36	0	0	0	0	0	0	0	0	0	28	0	0	0	141	0	21	0	0	Bacteria(100);Firmicutes(100);Clostridia(100);Lachnospirales(100);Lachnospiraceae(100);Lachnospiraceae(100);
asv_641	0	21	234	0	0	0	0	0	0	0	0	0	0	0	0	0	0	0	0	0	0	0	Bacteria(100);Firmicutes(100);Bacilli(100);Erysipelotrichales(100);Erysipelatoclostridiaceae(100);Erysipelatoclostridiaceae(100);
asv_642	0	0	52	0	0	0	0	0	0	0	41	50	0	0	0	0	0	0	41	0	71	0	Bacteria(100);Firmicutes(100);Clostridia(100);Oscillospirales(100);Oscillospiraceae(99);Oscillospiraceae(99);
asv_643	0	0	14	130	5	61	0	0	14	0	0	0	0	0	0	0	31	0	0	0	0	0	Bacteria(100);Proteobacteria(100);Gammaproteobacteria(100);Pseudomonadales(100);Moraxellaceae(100);Enhydrobacter(100);
asv_644	0	0	0	0	0	0	179	0	0	0	0	0	0	0	0	34	0	0	0	0	0	42	Bacteria(100);Firmicutes(100);Bacilli(100);Lactobacillales(100);Lactobacillales(100);Lactobacillales(100);
asv_645	0	0	73	0	0	0	0	0	0	0	0	40	0	83	0	0	0	0	0	0	22	36	Bacteria(100);Bacteroidota(100);Bacteroidia(100);Bacteroidales(100);Bacteroidaceae(98);Bacteroides(98);
asv_646	16	0	72	0	0	0	0	0	0	0	0	0	0	84	0	0	24	0	16	0	20	21	Bacteria(100);Bacteroidota(100);Bacteroidia(100);Bacteroidales(100);Bacteroidaceae(99);Bacteroides(99);
asv_647	14	0	0	0	0	0	0	0	0	0	19	0	0	25	34	0	34	0	58	0	43	26	Bacteria(100);Planctomycetota(100);vadinHA49(100);vadinHA49_or(100);vadinHA49_fa(100);vadinHA49_ge(100);
asv_648	53	26	40	0	9	0	10	0	0	0	0	12	0	17	22	0	0	36	9	2	12	4	Bacteria(100);Synergistota(100);Synergistia(100);Synergistales(100);Synergistaceae(100);uncultured(82);
asv_649	57	0	0	0	0	0	0	0	27	0	0	20	0	0	0	0	0	64	56	0	0	27	Bacteria(100);Firmicutes(100);Clostridia(100);Lachnospirales(100);Lachnospiraceae(100);Lachnospiraceae(100);
asv_650	36	0	0	0	0	0	0	0	20	0	47	0	0	24	0	0	0	38	57	0	0	29	Bacteria(100);Bacteroidota(100);Bacteroidia(100);Bacteroidales(100);Rikenellaceae(100);Alistipes(100);
asv_651	110	0	58	0	0	0	0	0	0	0	0	0	0	20	0	0	0	47	0	0	15	0	Bacteria(100);Bacteroidota(100);Bacteroidia(100);Bacteroidales(100);Tannerellaceae(99);Tannerellaceae(99);
asv_652	71	0	21	0	0	0	0	0	0	0	0	49	0	0	0	0	0	15	40	0	54	0	Bacteria(100);Proteobacteria(100);Gammaproteobacteria(100);Burkholderiales(100);Oxalobacteraceae(100);Oxalobacter(96);
asv_653	0	42	0	0	44	0	14	0	0	0	0	43	0	0	0	0	106	0	0	0	0	0	Bacteria(100);Bacteroidota(100);Bacteroidia(100);Bacteroidales(100);Bacteroidaceae(100);Bacteroides(100);
asv_654	0	42	0	0	0	0	0	0	32	0	0	62	0	0	0	0	112	0	0	0	0	0	Bacteria(100);Bacteroidota(100);Bacteroidia(100);Bacteroidales(100);Bacteroidaceae(100);Bacteroides(100);
asv_655	0	0	26	6	0	0	0	0	0	0	0	0	0	46	0	0	0	5	54	0	15	95	Bacteria(100);Bacteroidota(100);Bacteroidia(100);Bacteroidales(99);Rikenellaceae(99);Rikenellaceae(99);
asv_656	0	0	0	0	18	0	0	0	27	0	0	28	0	55	11	0	16	30	20	0	16	26	Bacteria(100);Bacteroidota(100);Bacteroidia(100);Bacteroidales(100);Tannerellaceae(100);Tannerella(100);
asv_657	0	0	0	0	0	0	0	0	0	0	0	15	0	0	0	0	0	226	0	0	6	0	Bacteria(100);Firmicutes(100);Clostridia(100);Christensenellales(100);Christensenellaceae(100);Christensenellaceae_R-7_group(100);
asv_658	0	0	0	0	0	0	0	0	0	0	0	0	0	0	0	0	0	247	0	0	0	0	Bacteria(100);Firmicutes(100);Bacilli(100);Lactobacillales(100);Enterococcaceae(86);Enterococcaceae(86);
asv_659	67	33	36	0	6	0	0	0	0	0	0	7	0	18	21	7	0	38	3	0	0	9	Bacteria(100);Synergistota(100);Synergistia(100);Synergistales(100);Synergistaceae(100);Synergistaceae(100);
asv_660	35	45	67	23	0	0	30	6	0	0	0	0	0	0	0	0	0	17	0	22	0	0	Bacteria(100);Firmicutes(100);Clostridia(100);Oscillospirales(100);Oscillospirales_fa(97);Oscillospirales_ge(97);
asv_661	0	0	0	0	0	0	0	13	43	0	39	0	0	0	0	0	0	66	16	0	20	48	Bacteria(100);Bacteroidota(100);Bacteroidia(100);Bacteroidales(97);Rikenellaceae(97);Alistipes(84);
asv_662	0	0	0	0	0	0	0	0	0	0	0	58	0	0	0	0	0	0	0	0	122	65	Bacteria(100);Bacteroidota(100);Bacteroidia(100);Bacteroidales(100);Williamwhitmaniaceae(100);Rs-D38_termite_group(99);
asv_663	0	0	0	0	0	0	0	0	0	0	0	0	0	0	0	0	51	0	60	0	74	60	Bacteria(100);Firmicutes(100);Bacilli(100);Erysipelotrichales(100);Erysipelatoclostridiaceae(100);Erysipelatoclostridium(99);
asv_664	47	0	30	0	0	0	0	0	0	0	59	0	0	18	0	0	0	44	25	0	21	0	Bacteria(100);Planctomycetota(100);vadinHA49(100);vadinHA49_or(100);vadinHA49_fa(100);vadinHA49_ge(100);
asv_665	145	0	0	56	0	0	0	0	0	0	0	28	0	0	13	0	0	0	0	0	0	0	Bacteria(100);Firmicutes(100);Clostridia(100);Oscillospirales(85);Oscillospirales(85);Oscillospirales(85);
asv_666	19	56	17	0	10	0	0	0	0	0	24	4	0	83	5	0	0	8	12	0	0	4	Bacteria(100);Synergistota(100);Synergistia(100);Synergistales(100);Synergistaceae(100);Synergistaceae(100);
asv_667	70	0	0	0	0	0	0	0	42	0	0	27	0	48	0	0	0	0	0	0	54	0	Bacteria(100);Firmicutes(99);Clostridia(84);Clostridia(84);Clostridia(84);Clostridia(84);
asv_668	13	10	0	15	0	0	22	0	2	0	14	79	0	5	0	0	0	0	48	17	0	16	Bacteria(100);Synergistota(100);Synergistia(100);Synergistales(100);Synergistaceae(100);Candidatus_Tammella(99);
asv_669	0	0	0	0	0	0	0	0	7	0	0	0	0	0	148	80	0	6	0	0	0	0	Bacteria(100);Firmicutes(100);Bacilli(100);Lactobacillales(100);Enterococcaceae(97);Enterococcaceae(97);
asv_670	13	0	0	0	0	0	0	0	35	0	0	0	0	5	0	0	0	187	0	0	0	0	Bacteria(100);Firmicutes(94);Clostridia(90);Clostridia(90);Clostridia(90);Clostridia(90);
asv_671	0	0	0	93	0	68	0	0	0	0	0	0	0	0	0	0	56	23	0	0	0	0	Bacteria(100);Proteobacteria(100);Gammaproteobacteria(100);Pseudomonadales(100);Moraxellaceae(100);Enhydrobacter(100);
asv_672	34	0	0	0	0	0	0	0	15	0	0	161	0	0	0	0	0	0	29	0	0	0	Bacteria(100);Firmicutes(100);Clostridia(97);Clostridia(97);Clostridia(97);Clostridia(97);
asv_673	0	0	0	81	0	68	14	0	0	0	0	19	0	0	0	0	57	0	0	0	0	0	Bacteria(100);Proteobacteria(100);Alphaproteobacteria(100);Rhodobacterales(100);Rhodobacteraceae(100);Rhodobacteraceae(100);
asv_674	0	63	0	12	14	0	25	0	0	0	55	21	0	0	25	7	0	0	16	0	0	0	Bacteria(100);Bacteroidota(100);Bacteroidia(100);Bacteroidales(100);Rikenellaceae(100);Alistipes(100);
asv_675	0	0	0	27	0	0	0	0	67	0	0	15	0	35	0	0	0	35	0	0	37	22	Bacteria(100);Bacteroidota(100);Bacteroidia(100);Bacteroidales(100);Rikenellaceae(100);Alistipes(94);
asv_676	50	0	0	56	0	0	34	20	0	0	0	0	0	0	0	0	0	77	0	0	0	0	Bacteria(100);Firmicutes(98);Bacilli(93);Bacilli(93);Bacilli(93);Bacilli(93);
asv_677	0	0	19	0	60	0	0	24	0	25	0	0	0	27	21	0	0	31	17	13	0	0	Bacteria(100);Bacteroidota(100);Bacteroidia(100);Flavobacteriales(100);Weeksellaceae(100);uncultured(82);
asv_678	151	0	0	0	0	0	0	0	18	0	0	0	0	34	0	0	23	0	0	0	10	0	Bacteria(100);Bacteroidota(100);Bacteroidia(100);Bacteroidales(100);Tannerellaceae(100);Tannerella(100);
asv_679	11	0	0	0	0	0	0	0	0	0	0	0	0	43	0	0	0	130	0	52	0	0	Bacteria(100);Firmicutes(100);Clostridia(100);Lachnospirales(100);Lachnospiraceae(100);Lachnospiraceae(100);
asv_680	0	0	56	0	0	0	0	0	42	0	0	16	0	35	0	14	0	0	0	38	33	0	Bacteria(100);Firmicutes(100);Clostridia(100);Oscillospirales(100);Oscillospiraceae(100);Oscillospiraceae(100);
asv_681	0	0	0	0	0	0	0	0	0	0	0	24	0	0	0	0	0	201	0	0	8	0	Bacteria(100);Firmicutes(100);Clostridia(100);Christensenellales(100);Christensenellaceae(100);Christensenellaceae_R-7_group(100);
asv_682	0	0	79	0	0	0	0	3	0	7	0	0	0	12	0	0	0	131	0	0	0	0	Bacteria(100);Cyanobacteria(100);Cyanobacteriia(100);Chloroplast(100);Chloroplast_fa(100);Chloroplast_ge(100);
asv_683	44	36	23	0	5	0	0	0	0	0	0	19	0	24	21	0	0	38	6	3	0	12	Bacteria(100);Synergistota(100);Synergistia(100);Synergistales(100);Synergistaceae(100);Synergistaceae(100);
asv_684	0	0	0	103	0	54	0	52	0	0	0	0	0	0	0	0	0	0	0	22	0	0	Bacteria(100);Proteobacteria(100);Gammaproteobacteria(100);Pseudomonadales(100);Moraxellaceae(100);Enhydrobacter(100);
asv_685	0	0	0	0	0	0	0	0	0	0	0	16	0	20	0	18	0	0	135	0	23	18	Bacteria(100);Bacteroidota(100);Bacteroidia(100);Bacteroidales(100);Paludibacteraceae(100);Paludibacteraceae(100);
asv_686	43	0	0	51	0	0	0	0	0	0	0	60	0	67	0	0	0	0	8	0	0	0	Bacteria(100);Bacteroidota(100);Bacteroidia(100);Bacteroidales(81);Rikenellaceae(81);Rikenellaceae(81);
asv_687	0	0	0	0	0	0	0	0	0	0	0	42	0	50	0	0	48	0	24	0	65	0	Bacteria(100);Firmicutes(100);Clostridia(100);Lachnospirales(100);Lachnospiraceae(100);Lachnoclostridium(85);
asv_688	90	0	0	82	16	0	0	0	0	0	0	0	0	40	0	0	0	0	0	0	0	0	Bacteria(100);Firmicutes(100);Clostridia(100);Oscillospirales(100);Ruminococcaceae(95);Candidatus_Soleaferrea(95);
asv_689	0	0	14	23	14	0	0	0	0	0	0	22	0	0	47	0	28	64	0	0	16	0	Bacteria(100);Bacteroidota(100);Bacteroidia(100);Bacteroidales(100);Rikenellaceae(99);Alistipes(91);
asv_690	35	0	0	0	0	0	0	0	0	0	0	0	0	0	54	0	0	57	0	0	48	32	Bacteria(100);Bacteroidota(100);Bacteroidia(100);Bacteroidales(100);Paludibacteraceae(100);Paludibacter(83);
asv_691	22	16	0	0	0	0	14	0	0	0	0	102	0	29	0	0	0	0	43	0	0	0	Bacteria(100);Firmicutes(100);Clostridia(100);Oscillospirales(100);Oscillospiraceae(92);Oscillospiraceae(92);
asv_692	12	0	0	0	0	0	0	0	32	0	0	0	0	25	0	0	0	135	0	0	22	0	Bacteria(100);Bacteroidota(100);Bacteroidia(100);Bacteroidales(100);Rikenellaceae(100);Rikenellaceae(100);
asv_693	0	41	0	0	0	0	0	0	0	0	0	35	0	0	0	0	150	0	0	0	0	0	Bacteria(100);Bacteroidota(100);Bacteroidia(100);Bacteroidales(100);Bacteroidaceae(100);Bacteroides(100);
asv_694	0	6	0	0	44	0	0	0	0	0	51	0	0	16	4	0	0	26	0	0	79	0	Bacteria(100);Bacteroidota(100);Bacteroidia(100);Bacteroidales(100);Dysgonomonadaceae(100);Dysgonomonas(100);
asv_695	0	0	0	0	0	0	0	0	0	0	0	58	0	49	0	0	18	0	65	36	0	0	Bacteria(100);Firmicutes(100);Clostridia(100);Oscillospirales(100);Oscillospiraceae(94);Oscillospiraceae(94);
asv_696	105	0	0	0	0	0	0	0	0	0	0	0	21	0	0	0	0	49	0	0	50	0	Bacteria(100);Bacteroidota(100);Bacteroidia(100);Bacteroidales(100);Dysgonomonadaceae(100);uncultured(96);
asv_697	14	0	3	0	39	0	0	0	67	0	0	27	0	55	0	0	0	0	0	11	0	9	Bacteria(99);Bacteroidota(97);Bacteroidia(97);Bacteroidia(97);Bacteroidia(97);Bacteroidia(97);
asv_698	0	0	115	0	0	0	0	0	0	0	0	0	0	36	0	7	0	0	27	0	0	40	Bacteria(100);Bacteroidota(100);Bacteroidia(100);Bacteroidales(100);Tannerellaceae(97);Tannerellaceae(97);
asv_699	0	0	0	74	0	52	0	22	0	0	0	0	0	0	0	0	31	0	0	46	0	0	Bacteria(100);Bacteroidota(100);Bacteroidia(100);Flavobacteriales(100);Weeksellaceae(100);Chryseobacterium(100);
asv_700	0	0	0	0	23	0	0	0	0	0	0	42	0	0	0	0	22	0	138	0	0	0	Bacteria(100);Bacteroidota(100);Bacteroidia(100);Bacteroidales(83);Bacteroidales(83);Bacteroidales(83);
asv_701	31	0	16	0	12	0	0	0	0	0	0	8	0	46	0	0	0	36	6	11	13	43	Bacteria(100);Bacteroidota(100);Bacteroidia(100);Bacteroidales(100);Tannerellaceae(98);Tannerellaceae(98);
asv_702	0	0	68	0	0	0	0	0	0	0	0	0	0	84	0	0	0	0	0	0	37	33	Bacteria(100);Bacteroidota(100);Bacteroidia(100);Bacteroidales(100);Bacteroidaceae(100);Bacteroides(100);
asv_703	0	0	0	0	0	0	0	0	0	0	0	0	0	49	29	0	0	86	26	0	0	32	Bacteria(100);Rs-K70_termite_group(100);Rs-K70_termite_group_cl(100);Rs-K70_termite_group_or(100);Rs-K70_termite_group_fa(100);Rs-K70_termite_group_ge(100);
asv_704	45	0	7	0	9	0	0	0	0	0	0	5	0	41	0	0	0	32	15	0	20	47	Bacteria(100);Bacteroidota(100);Bacteroidia(100);Bacteroidales(100);Tannerellaceae(97);Tannerellaceae(97);
asv_705	36	0	0	0	0	0	54	0	25	0	0	53	22	25	6	0	0	0	0	0	0	0	Bacteria(100);Firmicutes(100);Clostridia(100);Oscillospirales(100);Ruminococcaceae(98);Ruminococcaceae(98);
asv_706	16	0	0	0	0	0	0	0	0	0	0	0	0	0	0	0	0	64	97	0	0	44	Bacteria(100);Planctomycetota(100);vadinHA49(100);vadinHA49_or(100);vadinHA49_fa(100);vadinHA49_ge(100);
asv_707	0	0	15	0	0	0	0	0	0	8	0	0	0	0	49	0	0	87	32	0	0	30	Bacteria(100);Firmicutes(98);Bacilli(96);Lactobacillales(96);Leuconostocaceae(96);Fructobacillus(80);
asv_708	0	0	0	0	0	0	0	0	0	0	0	0	0	111	0	0	0	0	109	0	0	0	Bacteria(100);Bacteroidota(100);Bacteroidia(100);Bacteroidales(100);Williamwhitmaniaceae(100);Rs-D38_termite_group(99);
asv_709	73	0	56	0	0	0	0	0	0	0	0	13	0	0	0	0	0	0	39	0	0	38	Bacteria(100);Bacteroidota(100);Bacteroidia(100);Bacteroidales(100);COB_P4-1_termite_group(100);COB_P4-1_termite_group_ge(100);
asv_710	0	39	0	0	0	0	0	0	0	0	35	32	0	36	57	0	0	0	20	0	0	0	Bacteria(100);Bacteroidota(100);Bacteroidia(100);Bacteroidales(100);Tannerellaceae(100);Tannerella(99);
asv_711	0	0	5	56	0	0	58	0	86	0	0	14	0	0	0	0	0	0	0	0	0	0	Bacteria(100);Synergistota(100);Synergistia(100);Synergistales(100);Synergistaceae(100);Synergistaceae(100);
asv_712	29	0	55	0	117	0	0	0	0	0	0	0	0	0	0	0	0	0	0	0	17	0	Bacteria(100);Bacteroidota(100);Bacteroidia(100);Bacteroidales(100);Tannerellaceae(98);Tannerellaceae(98);
asv_713	0	0	14	0	0	0	0	0	27	0	0	0	0	0	0	0	22	15	32	0	108	0	Bacteria(100);Firmicutes(99);Clostridia(98);Christensenellales(97);Christensenellaceae(97);Christensenellaceae_R-7_group(97);
asv_714	0	0	0	0	0	0	0	0	0	0	0	0	0	0	0	0	0	38	165	0	15	0	Bacteria(100);Firmicutes(100);Clostridia(100);Christensenellales(99);Christensenellaceae(99);Christensenellaceae_R-7_group(99);
asv_715	60	0	0	52	0	0	0	0	0	0	0	0	0	0	0	0	0	105	0	0	0	0	Bacteria(100);Firmicutes(100);Clostridia(100);Oscillospirales(100);Ruminococcaceae(96);Ruminococcaceae(96);
asv_716	0	35	33	0	0	0	0	0	57	0	0	22	0	16	0	0	0	0	54	0	0	0	Bacteria(100);Bacteroidota(100);Bacteroidia(100);Bacteroidales(99);Rikenellaceae(98);Rikenellaceae(98);
asv_717	27	0	0	0	0	0	0	0	0	0	0	0	0	0	189	0	0	0	0	0	0	0	Bacteria(100);Firmicutes(100);Clostridia(97);Clostridia(97);Clostridia(97);Clostridia(97);
asv_718	0	38	137	0	0	0	0	0	0	10	13	0	0	18	0	0	0	0	0	0	0	0	Bacteria(100);Bacteroidota(100);Bacteroidia(100);Bacteroidales(100);Tannerellaceae(100);Tannerellaceae(100);
asv_719	0	37	0	0	0	0	0	0	0	0	0	51	0	41	0	0	8	0	0	0	36	43	Bacteria(100);Bacteroidota(100);Bacteroidia(100);Bacteroidales(100);Tannerellaceae(100);Tannerellaceae(100);
asv_720	0	0	0	0	42	0	0	0	0	0	0	0	0	0	40	0	60	0	0	0	47	27	Bacteria(100);Firmicutes(98);Clostridia(88);Clostridia(88);Clostridia(88);Clostridia(88);
asv_721	0	0	0	0	0	0	15	0	24	0	28	21	0	24	0	0	14	0	22	15	28	25	Bacteria(100);Bacteroidota(100);Bacteroidia(100);Bacteroidales(100);Tannerellaceae(100);Tannerella(100);
asv_722	0	0	0	0	0	0	0	0	0	0	0	10	0	13	43	0	0	83	58	9	0	0	Bacteria(100);Firmicutes(100);Clostridia(100);Christensenellales(99);Christensenellaceae(99);Christensenellaceae_R-7_group(99);
asv_723	19	0	61	0	134	0	0	0	0	0	0	0	0	0	0	0	0	0	0	0	0	0	Bacteria(100);Bacteroidota(100);Bacteroidia(100);Bacteroidales(100);Tannerellaceae(99);Tannerellaceae(99);
asv_724	0	0	0	0	0	0	0	0	0	0	0	96	0	54	0	0	18	0	46	0	0	0	Bacteria(100);Planctomycetota(100);Planctomycetes(100);Pirellulales(100);Pirellulaceae(100);Pirellulaceae(100);
asv_725	127	0	0	0	0	0	0	0	9	0	24	0	0	28	0	0	14	0	0	0	11	0	Bacteria(100);Bacteroidota(100);Bacteroidia(100);Bacteroidales(100);Tannerellaceae(100);Tannerella(100);
asv_726	0	0	0	0	0	0	0	0	0	0	18	52	0	31	53	0	0	0	59	0	0	0	Bacteria(100);Planctomycetota(100);Planctomycetes(100);Pirellulales(100);Pirellulaceae(100);Termite_planctomycete_cluster(98);
asv_727	7	0	0	0	0	0	0	0	0	0	0	58	14	32	0	0	38	0	47	0	16	0	Bacteria(100);Firmicutes(100);Clostridia(93);Clostridia(93);Clostridia(93);Clostridia(93);
asv_728	0	0	0	0	0	0	34	0	0	0	0	0	33	0	0	46	0	91	8	0	0	0	Bacteria(100);Firmicutes(100);Bacilli(95);Bacilli(95);Bacilli(95);Bacilli(95);
asv_729	0	0	0	0	0	0	0	0	0	0	0	80	0	42	0	0	0	28	61	0	0	0	Archaea(100);Euryarchaeota(100);Methanobacteria(100);Methanobacteriales(100);Methanobacteriaceae(100);Methanobrevibacter(85);
asv_730	0	0	0	57	0	0	0	0	0	0	0	42	0	35	0	0	0	0	43	0	0	33	Bacteria(100);Firmicutes(100);Clostridia(100);Oscillospirales(100);Oscillospiraceae(96);Oscillospiraceae(96);
asv_731	0	0	0	0	0	0	31	0	47	0	0	59	0	0	0	0	0	0	0	73	0	0	Bacteria(100);Proteobacteria(100);Gammaproteobacteria(100);Enterobacterales(100);Erwiniaceae(86);Erwiniaceae(86);
asv_732	0	0	0	0	24	0	0	0	0	0	0	50	0	0	0	0	0	0	135	0	0	0	Bacteria(100);Bacteroidota(100);Bacteroidia(100);Bacteroidales(82);Bacteroidales(82);Bacteroidales(82);
asv_733	45	0	0	0	0	0	0	0	36	0	0	0	0	38	0	0	16	0	53	0	0	20	Bacteria(100);Firmicutes(100);Clostridia(99);Christensenellales(97);Christensenellaceae(97);Christensenellaceae_R-7_group(97);
asv_734	25	0	14	0	0	0	0	0	0	0	0	0	0	37	0	0	0	48	0	38	45	0	Bacteria(100);Bacteroidota(100);Bacteroidia(99);Bacteroidia(99);Bacteroidia(99);Bacteroidia(99);
asv_735	0	0	0	0	0	0	12	0	0	0	0	50	0	0	13	0	0	0	99	24	8	0	Bacteria(100);Firmicutes(100);Clostridia(100);Christensenellales(100);Christensenellaceae(100);Christensenellaceae_R-7_group(100);
asv_736	31	0	0	0	0	0	14	0	0	0	0	48	0	0	47	0	57	0	0	8	0	0	Bacteria(100);Firmicutes(100);Bacilli(100);Erysipelotrichales(100);Erysipelatoclostridiaceae(96);UCG-004(96);
asv_737	20	0	5	0	0	0	0	0	0	0	0	36	0	56	0	0	8	23	30	0	27	0	Bacteria(100);Firmicutes(100);Clostridia(100);Oscillospirales(100);Ruminococcaceae(88);Ruminococcaceae(88);
asv_738	36	0	0	0	0	0	0	0	0	0	0	40	0	20	0	0	0	0	51	0	42	15	Bacteria(100);Firmicutes(100);Clostridia(100);Oscillospirales(100);Ruminococcaceae(100);Ruminococcaceae(100);
asv_739	10	0	4	14	0	0	21	0	0	0	0	15	0	21	0	0	0	72	27	11	9	0	Bacteria(100);Firmicutes(100);Clostridia(100);Oscillospirales(100);Ruminococcaceae(90);Ruminococcaceae(90);
asv_740	0	111	0	0	0	0	0	0	25	0	0	0	0	0	67	0	0	0	0	0	0	0	Bacteria(100);Firmicutes(100);Clostridia(100);Lachnospirales(100);Lachnospiraceae(100);Lachnospiraceae(100);
asv_741	0	0	0	0	12	0	0	0	0	0	0	35	0	0	0	0	0	0	156	0	0	0	Bacteria(100);Bacteroidota(100);Bacteroidia(100);Bacteroidales(87);Bacteroidales(87);Bacteroidales(87);
asv_742	113	0	0	31	34	0	0	0	0	0	0	0	0	0	0	0	0	0	24	0	0	0	Bacteria(99);Bacteria(99);Bacteria(99);Bacteria(99);Bacteria(99);Bacteria(99);
asv_743	0	0	169	0	0	0	0	0	0	0	0	0	0	0	0	0	0	0	20	0	0	13	Bacteria(100);Bacteroidota(100);Bacteroidia(100);Bacteroidales(100);Dysgonomonadaceae(91);Dysgonomonas(90);
asv_744	83	0	0	0	0	0	0	0	0	0	0	0	0	0	0	0	0	0	68	0	0	50	Bacteria(100);Bacteroidota(100);Bacteroidia(100);Bacteroidales(100);COB_P4-1_termite_group(100);COB_P4-1_termite_group_ge(100);
asv_745	55	8	0	0	0	0	5	0	0	0	6	64	0	0	0	0	0	0	44	0	19	0	Bacteria(100);Verrucomicrobiota(100);Verrucomicrobiae(100);LD1-PB3(100);LD1-PB3_fa(100);LD1-PB3_ge(100);
asv_746	33	34	0	0	0	0	41	0	21	0	0	0	0	0	19	0	0	0	23	0	30	0	Bacteria(100);Bacteroidota(100);Bacteroidia(100);Bacteroidales(100);Rikenellaceae(100);Alistipes(100);
asv_747	30	0	40	0	0	0	0	0	0	0	0	0	0	45	0	0	0	0	0	0	86	0	Bacteria(100);Bacteroidota(100);Bacteroidia(100);Bacteroidales(100);Paludibacteraceae(100);Paludibacteraceae(100);
asv_748	13	0	0	0	0	0	0	0	0	0	0	0	0	13	0	0	0	43	47	11	74	0	Bacteria(100);Firmicutes(95);Clostridia(91);Clostridia(91);Clostridia(91);Clostridia(91);
asv_749	0	0	31	31	0	0	0	0	0	0	0	0	0	0	0	0	0	139	0	0	0	0	Bacteria(100);Bacteroidota(100);Bacteroidia(100);Bacteroidales(98);Rikenellaceae(98);Rikenellaceae(98);
asv_750	0	0	0	0	0	0	0	0	0	0	0	125	0	0	0	0	0	0	76	0	0	0	Bacteria(100);Bacteroidota(100);Bacteroidia(100);Bacteroidales(100);Tannerellaceae(99);Tannerellaceae(99);
asv_751	46	0	22	23	0	0	0	0	0	0	0	72	0	22	0	0	0	0	0	0	15	0	Bacteria(100);Firmicutes(100);Clostridia(100);Oscillospirales(100);Ruminococcaceae(98);Ruminococcaceae(98);
asv_752	41	0	0	0	28	0	0	0	0	0	0	87	0	0	0	0	0	44	0	0	0	0	Bacteria(100);Desulfobacterota(100);Desulfovibrionia(100);Desulfovibrionales(100);Desulfovibrionaceae(100);Desulfovibrio(97);
asv_753	0	0	0	0	0	0	0	0	35	0	39	0	0	0	0	0	0	70	10	0	19	27	Bacteria(100);Bacteroidota(100);Bacteroidia(100);Bacteroidales(99);Rikenellaceae(99);Alistipes(90);
asv_754	13	0	0	15	0	0	0	13	84	6	0	0	0	12	0	0	0	0	15	0	0	41	Bacteria(100);Bacteroidota(100);Bacteroidia(100);Bacteroidales(100);Williamwhitmaniaceae(100);uncultured(100);
asv_755	0	0	0	44	0	0	69	0	0	0	0	0	0	0	0	39	0	47	0	0	0	0	Bacteria(100);Firmicutes(100);Bacilli(100);Erysipelotrichales(100);Erysipelotrichaceae(100);Breznakia(100);
asv_756	27	0	0	0	40	0	0	0	0	0	0	0	0	102	0	0	0	0	0	0	29	0	Bacteria(100);Bacteroidota(100);Bacteroidia(100);Bacteroidales(99);Rikenellaceae(99);Rikenellaceae(99);
asv_757	0	0	0	23	0	0	0	0	10	0	0	0	0	0	25	0	0	61	27	0	25	27	Bacteria(100);Firmicutes(100);Clostridia(100);Oscillospirales(100);Ruminococcaceae(96);Ruminococcaceae(96);
asv_758	0	0	0	69	0	0	21	0	0	0	0	0	0	0	0	0	0	0	53	30	24	0	Bacteria(100);Rs-K70_termite_group(100);Rs-K70_termite_group_cl(100);Rs-K70_termite_group_or(100);Rs-K70_termite_group_fa(100);Rs-K70_termite_group_ge(100);
asv_759	47	0	0	93	0	0	0	0	0	0	0	0	0	0	0	0	0	0	0	56	0	0	Bacteria(100);Rs-K70_termite_group(100);Rs-K70_termite_group_cl(100);Rs-K70_termite_group_or(100);Rs-K70_termite_group_fa(100);Rs-K70_termite_group_ge(100);
asv_760	0	0	6	0	0	0	0	0	0	0	0	66	0	0	0	0	43	0	81	0	0	0	Bacteria(100);Firmicutes(100);Clostridia(100);Christensenellales(100);Christensenellaceae(100);Christensenellaceae_R-7_group(100);
asv_761	0	0	0	0	0	0	73	67	0	0	0	0	0	0	0	39	0	0	17	0	0	0	Bacteria(100);Rs-K70_termite_group(100);Rs-K70_termite_group_cl(100);Rs-K70_termite_group_or(100);Rs-K70_termite_group_fa(100);Rs-K70_termite_group_ge(100);
asv_762	26	0	0	0	0	0	0	0	32	0	0	0	0	0	0	0	17	25	0	0	95	0	Bacteria(100);Firmicutes(100);Clostridia(100);Oscillospirales(100);Oscillospiraceae(100);Oscillospiraceae(100);
asv_763	0	43	0	46	0	0	0	0	0	0	0	0	0	0	77	0	0	0	29	0	0	0	Bacteria(100);Bacteria(100);Bacteria(100);Bacteria(100);Bacteria(100);Bacteria(100);
asv_764	0	0	0	0	0	0	195	0	0	0	0	0	0	0	0	0	0	0	0	0	0	0	Bacteria(100);Bacteroidota(100);Bacteroidia(100);Bacteroidales(100);Dysgonomonadaceae(100);Dysgonomonas(100);
asv_765	11	36	0	0	0	0	13	0	0	0	0	32	0	26	48	0	0	0	28	0	0	0	Bacteria(100);Rs-K70_termite_group(100);Rs-K70_termite_group_cl(100);Rs-K70_termite_group_or(100);Rs-K70_termite_group_fa(100);Rs-K70_termite_group_ge(100);
asv_766	0	0	0	31	0	0	36	0	18	0	0	0	0	35	13	0	0	61	0	0	0	0	Bacteria(100);Firmicutes(100);Clostridia(100);Oscillospirales(100);Ruminococcaceae(100);Ruminococcaceae(100);
asv_767	0	0	0	0	24	0	0	0	0	0	0	50	0	0	0	0	19	0	101	0	0	0	Bacteria(100);Bacteroidota(100);Bacteroidia(100);Bacteroidales(85);Rikenellaceae(80);Rikenellaceae(80);
asv_768	0	0	0	0	0	0	0	14	22	0	31	0	0	0	0	0	0	73	11	0	11	32	Bacteria(100);Bacteroidota(100);Bacteroidia(100);Bacteroidales(99);Rikenellaceae(99);Alistipes(91);
asv_769	0	0	0	0	0	0	0	0	0	0	0	0	0	0	0	194	0	0	0	0	0	0	Bacteria(100);Proteobacteria(100);Gammaproteobacteria(100);Enterobacterales(100);Enterobacteriaceae(83);Enterobacteriaceae(83);
asv_770	22	0	0	0	0	0	0	0	0	0	16	0	0	18	39	0	0	0	30	0	0	68	Bacteria(100);Bacteroidota(100);Bacteroidia(100);Bacteroidales(100);Rikenellaceae(97);Alistipes(94);
asv_771	0	55	0	0	0	0	0	0	0	0	0	80	0	24	34	0	0	0	0	0	0	0	Bacteria(100);Bacteroidota(100);Bacteroidia(100);Bacteroidales(100);Dysgonomonadaceae(100);Dysgonomonadaceae(100);
asv_772	0	0	0	0	44	0	0	0	0	0	0	26	0	0	0	7	33	0	0	0	33	50	Bacteria(100);Firmicutes(100);Bacilli(100);Erysipelotrichales(100);Erysipelatoclostridiaceae(100);Erysipelatoclostridium(98);
asv_773	0	0	0	0	0	0	0	0	43	0	10	0	0	24	33	0	0	0	23	0	38	22	Bacteria(100);Planctomycetota(100);vadinHA49(100);vadinHA49_or(100);vadinHA49_fa(100);vadinHA49_ge(100);
asv_774	0	70	0	0	0	0	0	0	56	0	0	0	0	0	61	0	5	0	0	0	0	0	Bacteria(100);Firmicutes(100);Clostridia(100);Lachnospirales(94);Lachnospiraceae(94);Lachnospiraceae(94);
asv_775	0	0	54	0	0	0	0	0	0	0	0	80	0	0	0	0	0	0	0	0	58	0	Bacteria(100);Bacteroidota(100);Bacteroidia(100);Bacteroidales(100);Rikenellaceae(99);Alistipes(94);
asv_776	0	0	0	0	0	0	0	0	0	0	0	0	0	0	0	0	0	192	0	0	0	0	Bacteria(100);Bacteroidota(100);Bacteroidia(100);Bacteroidales(100);Rikenellaceae(100);Rikenellaceae(100);
asv_777	77	0	18	0	0	0	0	0	0	0	0	0	0	26	0	0	0	70	0	0	0	0	Bacteria(100);Bacteroidota(100);Bacteroidia(100);Bacteroidales(100);Rikenellaceae(100);Alistipes(100);
asv_778	0	0	0	0	2	0	0	0	0	0	0	0	0	41	0	0	0	0	141	0	7	0	Bacteria(100);Bacteroidota(100);Bacteroidia(100);Bacteroidales(80);Bacteroidales(80);Bacteroidales(80);
asv_779	0	0	0	0	0	0	0	0	0	0	0	0	0	0	0	0	0	186	0	5	0	0	Bacteria(100);Firmicutes(100);Clostridia(100);Christensenellales(100);Christensenellaceae(100);Christensenellaceae_R-7_group(100);
asv_780	76	0	8	0	6	0	0	0	0	0	5	24	0	0	0	0	0	12	5	49	0	5	Bacteria(100);Synergistota(100);Synergistia(100);Synergistales(100);Synergistaceae(100);Synergistaceae(100);
asv_781	0	0	0	63	47	0	38	0	0	0	0	42	0	0	0	0	0	0	0	0	0	0	Bacteria(100);Bacteroidota(100);Bacteroidia(100);Bacteroidales(100);Tannerellaceae(100);Parabacteroides(91);
asv_782	37	25	0	0	56	0	0	0	0	20	0	0	0	25	0	0	0	26	0	0	0	0	Bacteria(100);Bacteroidota(100);Bacteroidia(100);Flavobacteriales(100);Weeksellaceae(100);uncultured(82);
asv_783	0	0	0	75	0	60	0	0	0	0	0	0	0	0	0	0	0	0	0	54	0	0	Bacteria(100);Bacteroidota(100);Bacteroidia(100);Flavobacteriales(100);Weeksellaceae(100);Chryseobacterium(100);
asv_784	0	0	0	0	0	0	0	0	0	0	0	133	0	10	0	0	0	0	40	0	0	6	Bacteria(100);Firmicutes(100);Clostridia(100);Christensenellales(98);Christensenellaceae(98);Christensenellaceae_R-7_group(98);
asv_785	34	0	0	0	11	0	0	0	0	0	0	87	0	0	27	0	0	0	29	0	0	0	Bacteria(100);Firmicutes(100);Clostridia(100);Oscillospirales(100);Oscillospiraceae(93);Oscillospiraceae(93);
asv_786	0	0	0	0	0	0	44	0	0	0	0	0	0	0	0	0	0	143	0	0	0	0	Bacteria(100);Firmicutes(100);Bacilli(100);Lactobacillales(100);Lactobacillales(100);Lactobacillales(100);
asv_787	24	34	14	0	10	0	0	0	0	0	22	0	0	58	3	0	0	6	11	0	0	4	Bacteria(100);Synergistota(100);Synergistia(100);Synergistales(100);Synergistaceae(100);Synergistaceae(100);
asv_788	19	0	0	0	24	0	0	0	0	0	0	40	0	0	0	0	0	48	55	0	0	0	Bacteria(100);Firmicutes(100);Clostridia(100);Oscillospirales(100);Ruminococcaceae(97);Ruminococcaceae(97);
asv_789	17	0	24	0	0	0	0	0	55	0	0	0	0	0	0	0	0	0	0	0	58	32	Bacteria(100);Firmicutes(100);Clostridia(100);Oscillospirales(100);Oscillospiraceae(100);Oscillospiraceae(100);
asv_790	0	0	0	0	84	0	0	0	0	0	0	0	0	0	0	0	0	0	0	0	102	0	Bacteria(100);Firmicutes(100);Clostridia(100);Oscillospirales(100);Oscillospirales_fa(100);Oscillospirales_ge(100);
asv_791	31	0	0	0	0	0	0	0	23	0	0	0	0	96	30	0	0	0	0	5	0	0	Bacteria(100);Bacteroidota(100);Bacteroidia(100);Bacteroidales(100);Tannerellaceae(100);Tannerellaceae(100);
asv_792	11	0	0	0	0	0	0	0	0	26	0	0	0	12	0	0	0	0	56	0	44	36	Bacteria(100);Planctomycetota(100);vadinHA49(100);vadinHA49_or(100);vadinHA49_fa(100);vadinHA49_ge(100);
asv_793	30	2	0	0	0	0	14	0	0	0	16	3	0	23	9	0	0	74	4	0	9	0	Bacteria(100);Rs-K70_termite_group(100);Rs-K70_termite_group_cl(100);Rs-K70_termite_group_or(100);Rs-K70_termite_group_fa(100);Rs-K70_termite_group_ge(100);
asv_794	0	21	0	0	13	0	0	0	4	0	0	19	0	0	0	0	0	101	26	0	0	0	Bacteria(100);Firmicutes(100);Clostridia(100);Peptostreptococcales-Tissierellales(100);Anaerovoracaceae(100);Anaerovoracaceae(100);
asv_795	26	0	0	0	0	0	0	0	0	0	0	48	0	36	0	0	0	29	44	0	0	0	Bacteria(100);Firmicutes(100);Clostridia(100);Oscillospirales(100);Oscillospiraceae(97);Oscillospiraceae(97);
asv_796	21	43	14	0	6	0	0	0	0	0	14	4	0	59	4	0	0	6	9	0	0	3	Bacteria(100);Synergistota(100);Synergistia(100);Synergistales(100);Synergistaceae(100);Synergistaceae(100);
asv_797	0	0	0	41	0	0	0	0	0	0	0	0	0	0	11	0	0	93	0	0	10	28	Bacteria(100);Actinobacteriota(100);Actinobacteria(100);Propionibacteriales(100);Propionibacteriaceae(100);Propionibacteriaceae(100);
asv_798	0	0	0	0	22	0	0	0	0	0	0	32	0	34	0	0	0	21	0	0	47	27	Bacteria(100);Bacteroidota(100);Bacteroidia(100);Bacteroidales(100);Bacteroidales(100);Bacteroidales(100);
asv_799	0	0	0	0	0	0	0	0	44	0	58	0	0	0	0	0	0	0	81	0	0	0	Bacteria(100);Bacteroidota(100);Bacteroidia(100);Bacteroidales(100);Rikenellaceae(100);Rikenellaceae(100);
asv_800	44	0	27	0	0	0	0	0	0	0	28	40	0	14	29	0	0	0	0	0	0	0	Bacteria(100);Firmicutes(100);Clostridia(100);Oscillospirales(100);Ruminococcaceae(99);Ruminococcaceae(99);
asv_801	19	0	0	29	0	0	0	9	0	0	0	14	0	33	0	0	0	35	21	0	22	0	Bacteria(100);Firmicutes(100);Clostridia(100);Oscillospirales(100);Ruminococcaceae(99);uncultured(83);
asv_802	17	0	0	0	15	0	0	0	50	0	0	11	0	41	0	0	0	0	21	6	0	21	Bacteria(100);Bacteroidota(100);Bacteroidia(100);Bacteroidales(99);Rikenellaceae(97);Alistipes(92);
asv_803	15	0	0	0	25	0	0	0	0	0	0	8	0	28	5	0	0	0	29	0	71	0	Bacteria(100);Firmicutes(100);Clostridia(99);Christensenellales(99);Christensenellaceae(99);Christensenellaceae_R-7_group(99);
asv_804	0	0	0	0	45	0	12	0	0	0	0	12	0	0	47	0	36	3	26	0	0	0	Bacteria(100);Firmicutes(100);Clostridia(98);Christensenellales(97);Christensenellaceae(97);Christensenellaceae_R-7_group(97);
asv_805	0	0	0	0	0	0	0	0	0	0	0	91	0	0	0	0	51	0	39	0	0	0	Bacteria(100);Firmicutes(100);Clostridia(100);Christensenellales(97);Christensenellaceae(97);Christensenellaceae_R-7_group(97);
asv_806	31	54	14	0	0	0	0	0	25	0	0	0	0	0	0	0	0	0	0	0	56	0	Bacteria(100);Firmicutes(100);Clostridia(100);Oscillospirales(100);Oscillospiraceae(100);Oscillospiraceae(100);
asv_807	0	0	0	0	0	0	0	0	0	0	0	20	0	0	0	0	0	0	134	0	26	0	Bacteria(100);Bacteroidota(100);Bacteroidia(100);Bacteroidales(100);Paludibacteraceae(99);Paludibacteraceae(99);
asv_808	0	0	0	0	0	0	0	0	0	0	0	0	0	0	0	0	0	180	0	0	0	0	Bacteria(100);Firmicutes(100);Bacilli(100);Erysipelotrichales(100);Erysipelatoclostridiaceae(100);Erysipelatoclostridiaceae(100);
asv_809	36	43	29	0	0	0	0	0	0	0	0	39	0	0	32	0	0	0	0	0	0	0	Bacteria(100);Firmicutes(100);Clostridia(100);Oscillospirales(100);Ruminococcaceae(99);Ruminococcaceae(99);
asv_810	24	0	0	0	100	0	0	0	0	0	0	0	0	20	20	0	0	0	0	0	15	0	Bacteria(100);Desulfobacterota(100);Desulfobulbia(100);Desulfobulbales(100);Desulfobulbaceae(99);Desulfobulbaceae(99);
asv_811	0	0	0	0	0	0	60	65	0	0	0	0	0	0	0	39	0	0	15	0	0	0	Bacteria(100);Rs-K70_termite_group(100);Rs-K70_termite_group_cl(100);Rs-K70_termite_group_or(100);Rs-K70_termite_group_fa(100);Rs-K70_termite_group_ge(100);
asv_812	0	0	0	0	0	0	0	0	0	8	0	0	0	16	0	0	0	0	149	0	6	0	Bacteria(100);Bacteroidota(99);Bacteroidia(99);Bacteroidales(82);Bacteroidales(82);Bacteroidales(82);
asv_813	87	0	0	0	0	0	0	0	0	0	0	0	0	0	0	0	0	91	0	0	0	0	Bacteria(100);Bacteroidota(100);Bacteroidia(100);Bacteroidales(99);Rikenellaceae(99);Alistipes(92);
asv_814	35	0	0	12	0	0	37	0	3	0	0	0	0	30	0	0	0	0	12	24	0	25	Bacteria(100);Synergistota(100);Synergistia(100);Synergistales(100);Synergistaceae(100);Candidatus_Tammella(98);
asv_815	19	0	0	0	19	0	0	0	0	0	0	11	0	6	10	0	0	0	104	0	9	0	Bacteria(100);Firmicutes(100);Clostridia(99);Christensenellales(99);Christensenellaceae(99);Christensenellaceae_R-7_group(99);
asv_816	18	0	0	0	0	0	0	0	0	0	0	0	0	28	0	0	0	35	43	0	37	17	Bacteria(100);Planctomycetota(100);vadinHA49(100);vadinHA49_or(100);vadinHA49_fa(100);vadinHA49_ge(100);
asv_817	0	0	17	23	0	0	0	0	0	0	0	0	0	0	0	0	0	138	0	0	0	0	Bacteria(100);Bacteroidota(100);Bacteroidia(100);Bacteroidales(96);Rikenellaceae(96);Rikenellaceae(96);
asv_818	0	0	0	0	35	0	0	0	0	0	0	0	0	0	0	0	0	143	0	0	0	0	Bacteria(100);Firmicutes(98);Clostridia(85);Clostridia(85);Clostridia(85);Clostridia(85);
asv_819	20	0	0	49	0	0	0	0	0	0	0	4	0	26	2	0	0	65	2	9	0	0	Bacteria(100);Firmicutes(100);Clostridia(100);Christensenellales(99);Christensenellaceae(99);Christensenellaceae_R-7_group(99);
asv_820	0	86	0	0	0	0	0	0	35	0	0	0	0	0	56	0	0	0	0	0	0	0	Bacteria(100);Firmicutes(100);Clostridia(100);Lachnospirales(100);Lachnospiraceae(100);Lachnospiraceae(100);
asv_821	0	17	0	0	0	17	20	0	14	0	0	0	0	0	22	12	0	63	0	0	0	12	Bacteria(100);Firmicutes(99);Bacilli(98);Lactobacillales(98);Leuconostocaceae(98);Fructobacillus(81);
asv_822	0	0	0	0	0	0	105	0	0	0	0	0	0	0	0	24	0	0	0	0	0	48	Bacteria(100);Firmicutes(100);Bacilli(100);Lactobacillales(100);Lactobacillales(100);Lactobacillales(100);
asv_823	23	38	0	0	0	0	59	0	0	0	0	0	0	42	0	0	0	0	0	0	0	14	Bacteria(100);Bacteroidota(100);Bacteroidia(100);Bacteroidales(100);Rikenellaceae(99);Rikenellaceae(99);
asv_824	0	24	49	0	0	0	0	0	0	0	0	103	0	0	0	0	0	0	0	0	0	0	Bacteria(100);Desulfobacterota(100);Desulfobulbia(100);Desulfobulbales(100);Desulfobulbaceae(99);Desulfobulbaceae(99);
asv_825	0	0	0	0	0	0	0	0	0	0	0	8	0	0	0	0	0	0	0	0	0	168	Bacteria(100);Bacteroidota(100);Bacteroidia(100);Bacteroidales(100);Dysgonomonadaceae(97);Dysgonomonas(96);
asv_826	51	0	0	8	0	0	21	0	9	0	0	0	0	29	0	0	0	25	0	12	20	0	Bacteria(100);Bacteroidota(99);Bacteroidia(99);Bacteroidia(99);Bacteroidia(99);Bacteroidia(99);
asv_827	22	0	0	0	0	0	0	0	0	0	0	0	0	50	0	0	0	80	0	0	23	0	Bacteria(100);Firmicutes(100);Clostridia(100);Oscillospirales(100);Ruminococcaceae(95);Ruminococcaceae(95);
asv_828	0	0	0	18	0	0	0	0	0	0	0	0	0	42	0	0	0	115	0	0	0	0	Bacteria(100);Firmicutes(99);Clostridia(95);Christensenellales(81);Christensenellaceae(81);Christensenellaceae(81);
asv_829	0	0	0	0	0	0	0	0	0	0	0	0	0	0	37	0	0	64	50	0	0	24	Bacteria(100);Bacteroidota(100);Bacteroidia(100);Bacteroidales(100);Rikenellaceae(100);Alistipes(88);
asv_830	0	0	0	0	0	0	0	0	0	0	0	0	0	0	35	0	0	76	0	0	64	0	Bacteria(100);Firmicutes(99);Clostridia(95);Christensenellales(91);Christensenellaceae(91);Christensenellaceae_R-7_group(90);
asv_831	11	0	10	0	0	0	0	0	0	0	0	31	0	42	0	0	0	35	32	13	0	0	Bacteria(100);Firmicutes(100);Clostridia(100);Oscillospirales(100);Ruminococcaceae(94);Ruminococcaceae(94);
asv_832	0	0	0	0	0	0	39	7	128	0	0	0	0	0	0	0	0	0	0	0	0	0	Bacteria(100);Bacteroidota(100);Bacteroidia(100);Bacteroidales(85);Bacteroidales(85);Bacteroidales(85);
asv_833	0	0	0	0	0	0	0	0	0	0	58	30	0	0	0	0	41	0	45	0	0	0	Bacteria(100);Bacteroidota(100);Bacteroidia(100);Bacteroidales(100);Tannerellaceae(100);Tannerellaceae(100);
asv_834	100	40	0	0	0	0	0	0	0	0	0	0	0	0	0	0	0	0	19	0	14	0	Bacteria(100);Bacteroidota(100);Bacteroidia(100);Bacteroidales(100);Tannerellaceae(100);Tannerellaceae(100);
asv_835	36	22	16	0	0	0	0	0	0	0	0	0	0	24	0	0	51	24	0	0	0	0	Bacteria(100);Bacteroidota(100);Bacteroidia(100);Bacteroidales(100);Paludibacteraceae(100);Paludibacteraceae(100);
asv_836	0	24	0	25	0	0	0	0	0	0	0	0	0	28	0	0	0	0	24	0	23	49	Bacteria(100);Rs-K70_termite_group(100);Rs-K70_termite_group_cl(100);Rs-K70_termite_group_or(100);Rs-K70_termite_group_fa(100);Rs-K70_termite_group_ge(100);
asv_837	31	0	0	0	0	0	0	0	0	0	8	75	0	13	0	0	0	0	45	0	0	0	Bacteria(100);Planctomycetota(100);Planctomycetes(100);Pirellulales(100);Pirellulaceae(100);Pirellulaceae(100);
asv_838	27	0	0	0	0	0	0	0	0	0	23	42	0	61	0	0	0	19	0	0	0	0	Bacteria(100);Firmicutes(96);Clostridia(88);Clostridia(88);Clostridia(88);Clostridia(88);
asv_839	0	0	55	78	0	0	0	0	0	0	0	2	0	28	0	0	0	9	0	0	0	0	Bacteria(100);Firmicutes(100);Clostridia(100);Oscillospirales(100);Ruminococcaceae(82);Ruminococcaceae(82);
asv_840	0	0	15	0	50	0	0	0	0	0	0	0	0	0	25	0	0	82	0	0	0	0	Bacteria(100);Proteobacteria(100);Alphaproteobacteria(100);Acetobacterales(100);Acetobacteraceae(100);Acetobacteraceae(100);
asv_841	0	0	0	0	29	0	0	0	0	0	0	31	0	0	0	0	0	0	112	0	0	0	Bacteria(100);Bacteroidota(100);Bacteroidia(100);Bacteroidales(85);Bacteroidales(85);Bacteroidales(85);
asv_842	0	0	0	0	0	0	0	0	0	0	0	0	0	0	0	0	0	172	0	0	0	0	Bacteria(100);Firmicutes(100);Bacilli(100);Lactobacillales(100);Enterococcaceae(97);Enterococcus(94);
asv_843	119	0	0	0	0	0	0	0	20	0	0	0	0	32	0	0	0	0	0	0	0	0	Bacteria(100);Bacteroidota(100);Bacteroidia(100);Bacteroidales(100);Tannerellaceae(100);Tannerella(100);
asv_844	0	0	0	52	0	0	65	0	0	0	0	0	0	0	0	0	0	54	0	0	0	0	Bacteria(100);Firmicutes(100);Clostridia(100);Oscillospirales(100);Ruminococcaceae(99);Candidatus_Soleaferrea(92);
asv_845	30	0	0	0	28	0	0	0	0	0	0	34	0	47	0	0	0	0	0	0	0	31	Bacteria(100);Bacteroidota(100);Bacteroidia(100);Bacteroidales(100);Bacteroidales(100);Bacteroidales(100);
asv_846	0	0	0	0	15	0	0	0	103	0	0	23	17	0	0	0	0	0	0	0	12	0	Bacteria(100);Bacteroidota(100);Bacteroidia(100);Bacteroidales(87);Bacteroidales(87);Bacteroidales(87);
asv_847	0	0	0	0	0	0	0	0	0	0	0	0	0	0	0	170	0	0	0	0	0	0	Bacteria(100);Proteobacteria(100);Gammaproteobacteria(100);Enterobacterales(100);Enterobacteriaceae(89);Enterobacteriaceae(89);
asv_848	23	21	0	0	31	0	0	0	0	0	0	0	0	0	36	0	0	58	0	0	0	0	Bacteria(100);Planctomycetota(100);vadinHA49(100);vadinHA49_or(100);vadinHA49_fa(100);vadinHA49_ge(100);
asv_849	0	14	0	0	8	0	0	0	0	0	0	0	0	0	0	0	0	0	133	0	14	0	Bacteria(100);Bacteroidota(100);Bacteroidia(100);Bacteroidales(83);Bacteroidales(83);Bacteroidales(83);
asv_850	33	28	0	0	0	0	15	0	0	0	0	52	0	18	0	0	11	11	0	0	0	0	Bacteria(100);Firmicutes(100);Clostridia(100);Oscillospirales(100);Ruminococcaceae(96);Ruminococcaceae(96);
asv_851	26	0	0	0	97	0	0	0	0	0	0	0	0	0	0	0	0	0	0	0	0	45	Bacteria(100);Desulfobacterota(100);Desulfobulbia(100);Desulfobulbales(100);Desulfobulbaceae(99);Desulfobulbaceae(99);
asv_852	24	0	0	0	20	0	0	0	0	0	0	31	0	39	0	0	0	27	0	0	0	27	Bacteria(100);Bacteroidota(100);Bacteroidia(100);Bacteroidales(100);Bacteroidales(100);Bacteroidales(100);
asv_853	20	0	0	0	0	0	0	0	0	0	0	0	0	11	0	0	0	0	60	0	33	44	Bacteria(100);Planctomycetota(100);vadinHA49(100);vadinHA49_or(100);vadinHA49_fa(100);vadinHA49_ge(100);
asv_854	18	0	0	0	0	0	0	0	0	0	25	0	0	13	36	0	0	0	18	0	0	58	Bacteria(100);Bacteroidota(100);Bacteroidia(100);Bacteroidales(100);Rikenellaceae(99);Alistipes(95);
asv_855	0	0	106	0	0	0	0	0	47	0	4	0	0	0	0	0	0	0	11	0	0	0	Bacteria(100);Bacteroidota(100);Bacteroidia(100);Bacteroidales(100);Dysgonomonadaceae(90);Dysgonomonas(88);
asv_856	0	0	21	17	0	0	0	0	0	0	0	0	0	0	0	0	0	130	0	0	0	0	Bacteria(100);Bacteroidota(100);Bacteroidia(100);Bacteroidales(97);Rikenellaceae(97);Rikenellaceae(97);
asv_857	0	0	0	0	0	0	0	0	0	0	0	29	0	0	0	0	0	42	80	0	17	0	Bacteria(100);Planctomycetota(100);vadinHA49(100);vadinHA49_or(100);vadinHA49_fa(100);vadinHA49_ge(100);
asv_858	0	0	0	0	0	0	0	0	0	0	0	0	0	168	0	0	0	0	0	0	0	0	Bacteria(100);Bacteroidota(100);Bacteroidia(100);Bacteroidales(100);Dysgonomonadaceae(98);uncultured(91);
asv_859	0	0	0	0	0	0	0	0	0	0	0	0	0	0	0	0	8	160	0	0	0	0	Bacteria(100);Firmicutes(100);Bacilli(100);Lactobacillales(100);Enterococcaceae(86);Enterococcus(83);
asv_860	14	46	11	0	0	0	0	0	0	0	0	0	0	0	56	0	0	40	0	0	0	0	Bacteria(100);Firmicutes(100);Bacilli(100);RF39(100);RF39_fa(100);RF39_ge(100);
asv_861	0	0	51	0	0	0	0	0	0	0	0	47	0	69	0	0	0	0	0	0	0	0	Bacteria(100);Proteobacteria(100);Gammaproteobacteria(100);Burkholderiales(100);Burkholderiales(100);Burkholderiales(100);
asv_862	0	0	14	0	58	0	0	0	0	0	0	0	0	17	43	0	0	35	0	0	0	0	Bacteria(100);Bacteroidota(100);Bacteroidia(100);Flavobacteriales(100);Weeksellaceae(100);uncultured(83);
asv_863	0	0	0	52	0	0	0	0	45	0	0	0	0	0	0	0	0	0	36	33	0	0	Bacteria(100);Rs-K70_termite_group(100);Rs-K70_termite_group_cl(100);Rs-K70_termite_group_or(100);Rs-K70_termite_group_fa(100);Rs-K70_termite_group_ge(100);
asv_864	18	0	0	0	0	0	0	0	29	0	0	27	0	42	0	0	0	0	29	0	20	0	Bacteria(100);Bacteroidota(100);Bacteroidia(100);Bacteroidales(100);Rikenellaceae(100);Alistipes(100);
asv_865	0	0	0	0	104	0	0	0	0	0	0	0	0	31	0	0	0	0	0	14	16	0	Bacteria(100);Bacteroidota(100);Bacteroidia(100);Bacteroidales(100);Tannerellaceae(100);Tannerellaceae(100);
asv_866	0	0	0	0	0	0	0	0	24	0	20	0	0	0	0	0	0	61	8	0	22	30	Bacteria(100);Bacteroidota(100);Bacteroidia(100);Bacteroidales(100);Rikenellaceae(100);Alistipes(91);
asv_867	32	19	1	0	0	0	0	0	0	0	30	0	0	21	40	0	0	12	0	0	9	0	Bacteria(100);Bacteroidota(100);Bacteroidia(100);Bacteroidales(99);Tannerellaceae(90);Tannerellaceae(90);
asv_868	0	0	48	0	0	0	0	0	0	0	0	0	0	0	0	0	0	76	0	0	40	0	Bacteria(100);Firmicutes(100);Clostridia(100);Lachnospirales(95);Lachnospiraceae(93);Lachnospiraceae(93);
asv_869	24	0	38	0	0	0	0	0	28	0	0	0	0	0	0	0	0	0	0	0	73	0	Bacteria(100);Bacteroidota(100);Bacteroidia(100);Bacteroidales(100);Paludibacteraceae(99);Paludibacteraceae(99);
asv_870	15	0	26	0	0	0	0	0	19	0	0	28	0	24	0	0	0	0	19	0	32	0	Bacteria(100);Bacteroidota(100);Bacteroidia(100);Bacteroidales(100);Rikenellaceae(100);Alistipes(99);
asv_871	0	0	0	0	24	0	0	0	0	0	0	0	0	19	40	0	0	48	32	0	0	0	Bacteria(100);Firmicutes(100);Bacilli(100);RF39(100);RF39_fa(100);RF39_ge(100);
asv_872	0	0	0	0	8	0	0	0	0	0	0	0	0	0	0	0	42	0	0	0	67	46	Bacteria(100);Firmicutes(100);Clostridia(100);Lachnospirales(100);Lachnospiraceae(100);Lachnoclostridium(80);
asv_873	0	0	0	0	0	5	0	0	0	0	0	108	0	0	0	0	0	0	50	0	0	0	Bacteria(100);Bacteroidota(100);Bacteroidia(100);Bacteroidales(100);Tannerellaceae(99);Tannerellaceae(99);
asv_874	0	0	0	0	0	0	45	0	0	0	0	0	0	0	110	0	0	8	0	0	0	0	Bacteria(100);Bacteroidota(100);Bacteroidia(100);Bacteroidales(100);Rikenellaceae(99);Alistipes(99);
asv_875	0	0	0	0	0	0	0	0	32	0	0	0	0	62	0	0	0	0	0	36	33	0	Bacteria(100);Firmicutes(100);Negativicutes(100);Acidaminococcales(88);Acidaminococcaceae(88);uncultured(88);
asv_876	48	0	22	0	0	0	0	0	30	0	0	21	0	24	0	0	0	0	0	0	0	17	Bacteria(100);Bacteroidota(100);Bacteroidia(100);Bacteroidales(100);Rikenellaceae(100);Alistipes(88);
asv_877	43	0	22	0	0	0	0	0	0	0	0	0	0	0	0	0	0	76	0	0	0	21	Bacteria(100);Firmicutes(100);Clostridia(100);Peptostreptococcales-Tissierellales(100);Anaerovoracaceae(100);Anaerovoracaceae(100);
asv_878	18	0	12	64	0	0	36	0	0	0	0	0	0	0	0	0	0	0	32	0	0	0	Bacteria(100);Rs-K70_termite_group(100);Rs-K70_termite_group_cl(100);Rs-K70_termite_group_or(100);Rs-K70_termite_group_fa(100);Rs-K70_termite_group_ge(100);
asv_879	0	0	0	77	0	0	14	0	0	0	0	34	0	0	37	0	0	0	0	0	0	0	Bacteria(100);Bacteroidota(100);Bacteroidia(100);Bacteroidales(100);Tannerellaceae(100);Parabacteroides(89);
asv_880	0	0	0	0	37	0	0	0	0	0	0	0	0	56	0	0	0	69	0	0	0	0	Bacteria(100);Firmicutes(100);Clostridia(100);Oscillospirales(100);Ruminococcaceae(99);Ruminococcaceae(99);
asv_881	0	0	0	0	0	0	0	0	0	0	56	0	0	0	0	0	0	0	69	0	0	37	Bacteria(100);Bacteroidota(100);Bacteroidia(100);Bacteroidales(100);Rikenellaceae(100);Rikenellaceae(100);
asv_882	0	0	0	0	0	0	0	0	0	0	0	34	0	0	0	0	38	0	16	0	31	43	Bacteria(100);Firmicutes(100);Bacilli(100);Erysipelotrichales(100);Erysipelatoclostridiaceae(100);Erysipelatoclostridium(100);
asv_883	0	104	0	0	0	0	0	0	0	0	0	0	0	0	57	0	0	0	0	0	0	0	Bacteria(100);Firmicutes(100);Clostridia(100);Lachnospirales(100);Lachnospiraceae(100);Lachnospiraceae(100);
asv_884	0	0	0	50	23	0	0	0	0	0	11	0	0	8	0	0	0	0	69	0	0	0	Bacteria(100);Proteobacteria(100);Gammaproteobacteria(100);Coxiellales(100);Coxiellaceae(100);Coxiella(100);
asv_885	0	0	0	27	0	0	0	0	0	0	0	0	0	34	61	0	0	0	39	0	0	0	Bacteria(100);Rs-K70_termite_group(100);Rs-K70_termite_group_cl(100);Rs-K70_termite_group_or(100);Rs-K70_termite_group_fa(100);Rs-K70_termite_group_ge(100);
asv_886	0	0	0	27	16	0	0	0	21	0	0	0	0	0	0	0	0	61	0	0	36	0	Bacteria(100);Firmicutes(100);Clostridia(100);Oscillospirales(100);Ruminococcaceae(98);uncultured(83);
asv_887	0	0	0	0	0	0	0	0	0	0	0	1	0	6	0	0	0	126	28	0	0	0	Bacteria(100);Firmicutes(100);Bacilli(100);Lactobacillales(98);Lactobacillales(98);Lactobacillales(98);
asv_888	0	0	0	0	0	0	0	0	0	0	0	0	0	38	0	0	0	123	0	0	0	0	Bacteria(100);Firmicutes(100);Bacilli(100);Erysipelotrichales(100);Erysipelatoclostridiaceae(100);Erysipelatoclostridiaceae(100);
asv_889	0	0	0	0	0	0	0	0	0	0	0	0	0	0	0	0	55	0	47	0	13	46	Bacteria(100);Bacteroidota(100);Bacteroidia(100);Bacteroidales(100);Tannerellaceae(82);Tannerellaceae(82);
asv_890	41	0	0	0	0	0	0	0	0	0	0	92	0	0	27	0	0	0	0	0	0	0	Bacteria(100);Desulfobacterota(100);Desulfovibrionia(100);Desulfovibrionales(100);Desulfovibrionaceae(100);Desulfovibrio(98);
asv_891	40	0	16	0	0	0	0	0	18	0	0	0	0	0	0	0	0	0	0	0	86	0	Bacteria(100);Firmicutes(100);Clostridia(100);Lachnospirales(100);Lachnospiraceae(100);Lachnospiraceae(100);
asv_892	9	0	14	12	0	0	6	0	0	0	0	15	0	14	0	0	0	58	26	6	0	0	Bacteria(100);Firmicutes(100);Clostridia(100);Oscillospirales(100);Ruminococcaceae(98);uncultured(90);
asv_893	0	40	0	0	0	0	35	0	0	0	31	19	0	0	35	0	0	0	0	0	0	0	Bacteria(100);Bacteroidota(100);Bacteroidia(100);Bacteroidales(100);Tannerellaceae(100);Tannerellaceae(100);
asv_894	0	4	0	88	0	35	5	0	0	0	0	0	0	0	0	0	0	0	0	28	0	0	Bacteria(100);Proteobacteria(100);Alphaproteobacteria(100);Sphingomonadales(100);Sphingomonadaceae(100);Sandaracinobacter(81);
asv_895	0	0	0	28	0	0	0	0	0	0	0	97	0	0	0	0	0	0	35	0	0	0	Bacteria(100);Firmicutes(100);Clostridia(100);Christensenellales(100);Christensenellaceae(100);Christensenellaceae_R-7_group(100);
asv_896	42	0	0	58	0	0	18	0	0	0	0	0	0	0	0	0	0	0	41	0	0	0	Bacteria(100);Rs-K70_termite_group(100);Rs-K70_termite_group_cl(100);Rs-K70_termite_group_or(100);Rs-K70_termite_group_fa(100);Rs-K70_termite_group_ge(100);
asv_897	39	0	0	0	0	0	0	0	0	0	0	18	0	15	37	0	0	0	26	0	0	24	Bacteria(100);Planctomycetota(100);Planctomycetes(100);Pirellulales(100);Pirellulaceae(100);Termite_planctomycete_cluster(98);
asv_898	0	0	0	0	0	0	0	0	0	0	0	0	0	0	54	0	59	0	0	0	0	46	Bacteria(100);Firmicutes(100);Clostridia(100);Christensenellales(100);Christensenellaceae(100);Christensenellaceae_R-7_group(100);
asv_899	26	14	21	0	0	0	0	0	15	0	0	19	0	28	0	0	0	0	14	0	21	0	Bacteria(100);Bacteroidota(100);Bacteroidia(100);Bacteroidales(100);Rikenellaceae(100);Alistipes(100);
asv_900	22	0	0	0	0	0	0	0	0	0	0	0	0	17	37	0	0	0	19	0	0	63	Bacteria(100);Bacteroidota(99);Bacteroidia(99);Bacteroidales(99);Rikenellaceae(98);Alistipes(95);
asv_901	21	38	6	0	5	0	0	0	0	0	14	3	0	55	4	0	0	4	6	0	0	2	Bacteria(100);Synergistota(100);Synergistia(100);Synergistales(100);Synergistaceae(100);uncultured(82);
asv_902	0	44	0	0	0	0	61	0	0	0	22	9	0	0	22	0	0	0	0	0	0	0	Bacteria(100);Bacteroidota(100);Bacteroidia(100);Bacteroidales(100);Rikenellaceae(100);Alistipes(100);
asv_903	0	6	0	0	0	0	0	0	25	0	0	36	0	35	8	0	0	0	40	8	0	0	Bacteria(100);Firmicutes(100);Clostridia(100);Peptococcales(99);Peptococcaceae(99);uncultured(99);
asv_904	0	0	0	0	0	0	0	0	0	0	0	75	0	83	0	0	0	0	0	0	0	0	Bacteria(100);Bacteroidota(100);Bacteroidia(100);Bacteroidales(99);Williamwhitmaniaceae(96);Rs-D38_termite_group(94);
asv_905	0	0	0	0	0	0	0	0	0	0	0	0	0	0	0	0	0	158	0	0	0	0	Bacteria(100);Firmicutes(100);Clostridia(99);Clostridia(99);Clostridia(99);Clostridia(99);
asv_906	0	0	0	0	0	0	0	0	0	0	0	0	0	0	0	0	0	158	0	0	0	0	Bacteria(100);Firmicutes(100);Clostridia(97);Christensenellales(84);Christensenellaceae(84);Christensenellaceae(84);
asv_907	32	5	19	0	0	0	24	0	9	0	16	0	0	23	6	0	17	0	0	0	0	6	Bacteria(100);Synergistota(100);Synergistia(100);Synergistales(100);Synergistaceae(100);uncultured(80);
asv_908	6	0	0	0	0	0	0	0	0	0	0	0	0	7	0	0	0	144	0	0	0	0	Bacteria(100);Firmicutes(95);Clostridia(90);Clostridia(90);Clostridia(90);Clostridia(90);
asv_909	0	5	0	0	0	0	0	0	60	8	49	0	7	4	0	0	0	0	0	0	24	0	Bacteria(100);Firmicutes(100);Clostridia(100);Lachnospirales(100);Lachnospiraceae(100);Lachnospiraceae(100);
asv_910	0	0	0	51	0	0	81	0	0	0	25	0	0	0	0	0	0	0	0	0	0	0	Bacteria(100);Firmicutes(100);Bacilli(100);Erysipelotrichales(100);Erysipelatoclostridiaceae(100);Erysipelatoclostridium(97);
asv_911	26	0	0	0	0	0	13	0	0	0	0	4	0	21	0	0	0	82	3	0	7	0	Bacteria(100);Rs-K70_termite_group(100);Rs-K70_termite_group_cl(100);Rs-K70_termite_group_or(100);Rs-K70_termite_group_fa(100);Rs-K70_termite_group_ge(100);
asv_912	0	31	53	0	0	0	0	0	0	0	0	41	0	0	0	7	24	0	0	0	0	0	Bacteria(100);Bacteroidota(100);Bacteroidia(100);Bacteroidales(100);Rikenellaceae(100);Rikenellaceae(100);
asv_913	0	0	0	70	0	0	0	0	0	0	0	52	0	0	0	0	0	0	0	0	34	0	Bacteria(100);Proteobacteria(100);Gammaproteobacteria(100);Burkholderiales(100);Burkholderiaceae(88);uncultured(88);
asv_914	0	0	25	0	0	0	0	0	0	0	0	0	0	33	0	0	0	76	0	21	0	0	Bacteria(100);Firmicutes(100);Clostridia(100);Lachnospirales(96);Lachnospiraceae(93);Lachnospiraceae(93);
asv_915	0	0	16	23	0	0	0	0	0	0	0	0	0	0	0	0	0	116	0	0	0	0	Bacteria(100);Bacteroidota(100);Bacteroidia(100);Bacteroidales(99);Rikenellaceae(99);Rikenellaceae(99);
asv_916	0	0	0	11	36	0	0	0	0	0	0	43	0	0	0	0	0	0	32	0	33	0	Bacteria(100);Firmicutes(100);Clostridia(100);Christensenellales(99);Christensenellaceae(99);Christensenellaceae_R-7_group(99);
asv_917	0	0	0	0	32	0	0	0	0	0	0	20	0	0	0	0	0	0	103	0	0	0	Bacteria(100);Bacteroidota(100);Bacteroidia(100);Bacteroidales(90);Bacteroidales(90);Bacteroidales(90);
asv_918	0	0	0	0	0	0	155	0	0	0	0	0	0	0	0	0	0	0	0	0	0	0	Bacteria(100);Bacteroidota(100);Bacteroidia(100);Bacteroidales(100);Dysgonomonadaceae(100);Dysgonomonas(100);
asv_919	0	0	0	0	0	0	38	11	0	0	0	27	0	23	0	0	0	0	28	0	0	27	Bacteria(100);Bacteroidota(100);Bacteroidia(100);Bacteroidales(100);Tannerellaceae(100);Tannerella(100);
asv_920	0	0	0	0	0	0	0	0	30	0	0	29	0	62	0	0	0	0	33	0	0	0	Bacteria(100);Firmicutes(100);Negativicutes(100);Acidaminococcales(95);Acidaminococcaceae(95);uncultured(95);
asv_921	17	0	0	54	0	0	0	0	41	0	0	0	0	31	10	0	0	0	0	0	0	0	Bacteria(100);Synergistota(100);Synergistia(100);Synergistales(100);Synergistaceae(100);Candidatus_Tammella(100);
asv_922	0	62	0	0	0	0	0	0	41	0	0	0	0	0	50	0	0	0	0	0	0	0	Bacteria(100);Firmicutes(99);Clostridia(99);Lachnospirales(95);Lachnospiraceae(95);Lachnospiraceae(95);
asv_923	0	47	0	0	0	0	0	0	0	0	0	0	0	0	38	0	0	43	0	0	0	25	Bacteria(100);Firmicutes(100);Bacilli(100);RF39(100);RF39_fa(100);RF39_ge(100);
asv_924	0	0	0	76	0	0	0	0	0	0	0	21	0	0	56	0	0	0	0	0	0	0	Bacteria(100);Planctomycetota(100);Planctomycetes(100);Pirellulales(100);Pirellulaceae(100);Termite_planctomycete_cluster(100);
asv_925	22	0	24	42	0	0	0	0	0	0	0	0	0	0	0	0	0	40	10	0	14	0	Bacteria(100);Firmicutes(100);Clostridia(100);Lachnospirales(99);Lachnospiraceae(98);Lachnospiraceae(98);
asv_926	4	0	0	0	10	0	0	0	0	0	0	0	4	23	0	37	0	22	44	8	0	0	Bacteria(100);Firmicutes(100);Clostridia(100);Christensenellales(100);Christensenellaceae(100);Christensenellaceae_R-7_group(100);
asv_927	0	45	96	0	0	0	0	11	0	0	0	0	0	0	0	0	0	0	0	0	0	0	Bacteria(100);Firmicutes(100);Bacilli(100);Lactobacillales(100);Lactobacillaceae(87);Lactobacillus(87);
asv_928	0	28	0	0	0	0	16	0	0	0	0	0	0	0	78	0	0	0	30	0	0	0	Bacteria(100);Bacteria(100);Bacteria(100);Bacteria(100);Bacteria(100);Bacteria(100);
asv_929	0	0	0	0	52	0	0	0	0	0	0	31	0	37	0	0	0	0	17	0	0	15	Bacteria(100);Bacteroidota(100);Bacteroidia(100);Bacteroidales(100);Tannerellaceae(100);Tannerella(99);
asv_930	0	0	0	0	0	0	0	0	0	0	0	0	0	0	52	0	23	0	77	0	0	0	Archaea(100);Euryarchaeota(100);Methanobacteria(100);Methanobacteriales(100);Methanobacteriaceae(100);Methanobrevibacter(88);
asv_931	30	0	0	0	0	0	0	0	35	27	0	0	0	59	0	0	0	0	0	0	0	0	Bacteria(100);Firmicutes(100);Negativicutes(100);Acidaminococcales(90);Acidaminococcaceae(90);uncultured(90);
asv_932	0	7	0	0	0	0	62	0	82	0	0	0	0	0	0	0	0	0	0	0	0	0	Archaea(100);Euryarchaeota(100);Methanobacteria(100);Methanobacteriales(100);Methanobacteriaceae(100);Methanobrevibacter(100);
asv_933	0	0	0	31	0	0	0	0	0	0	0	15	0	0	0	0	0	105	0	0	0	0	Bacteria(100);Firmicutes(100);Clostridia(100);Oscillospirales(100);Ruminococcaceae(95);Ruminococcaceae(95);
asv_934	0	0	0	0	0	0	0	0	0	0	0	0	0	0	0	0	0	151	0	0	0	0	Bacteria(100);Bacteroidota(100);Bacteroidia(100);Bacteroidales(100);Rikenellaceae(99);Alistipes(80);
asv_935	85	0	0	0	0	0	0	0	0	0	0	0	0	0	0	0	0	65	0	0	0	0	Bacteria(100);Bacteroidota(100);Bacteroidia(100);Bacteroidales(100);Rikenellaceae(100);Alistipes(99);
asv_936	0	0	0	0	0	4	7	0	0	75	0	0	0	0	64	0	0	0	0	0	0	0	Bacteria(100);Actinobacteriota(100);Actinobacteria(100);Corynebacteriales(98);Corynebacteriales(98);Corynebacteriales(98);
asv_937	0	0	0	0	0	0	0	0	0	0	0	32	0	0	0	0	67	51	0	0	0	0	Bacteria(100);Bacteroidota(100);Bacteroidia(100);Bacteroidales(100);Paludibacteraceae(100);Paludibacteraceae(100);
asv_938	69	0	0	0	0	0	0	0	0	0	0	0	0	28	0	0	0	0	0	0	0	52	Bacteria(100);Bacteroidota(100);Bacteroidia(100);Bacteroidales(100);Tannerellaceae(100);uncultured(100);
asv_939	59	0	6	0	5	0	0	0	0	0	2	18	0	0	0	0	0	9	5	35	0	10	Bacteria(100);Synergistota(100);Synergistia(100);Synergistales(100);Synergistaceae(100);Synergistaceae(100);
asv_940	36	0	0	0	0	0	0	0	0	0	0	0	0	84	0	0	0	0	0	0	28	0	Bacteria(100);Bacteroidota(100);Bacteroidia(100);Bacteroidales(100);Tannerellaceae(100);Tannerellaceae(100);
asv_941	23	0	0	0	0	0	0	0	0	0	0	28	0	0	36	0	0	61	0	0	0	0	Bacteria(100);Bacteroidota(100);Bacteroidia(100);Bacteroidales(100);Rikenellaceae(98);Alistipes(87);
asv_942	0	0	29	0	0	0	0	0	0	0	0	15	0	32	0	0	0	0	72	0	0	0	Bacteria(100);Bacteroidota(100);Bacteroidia(100);Bacteroidales(100);Rikenellaceae(99);Rikenella(82);
asv_943	67	46	0	0	0	0	0	0	0	0	0	0	0	0	34	0	0	0	0	0	0	0	Bacteria(100);Firmicutes(100);Clostridia(100);Oscillospirales(100);Oscillospirales_fa(93);Oscillospirales_ge(93);
asv_944	50	0	23	0	0	0	0	0	24	0	0	0	0	0	0	0	0	0	20	0	30	0	Bacteria(100);Firmicutes(100);Clostridia(100);Oscillospirales(100);Ruminococcaceae(91);Ruminococcaceae(91);
asv_945	15	0	42	0	0	0	0	0	0	0	0	28	0	27	0	0	0	0	14	0	21	0	Bacteria(100);Bacteroidota(100);Bacteroidia(100);Bacteroidales(100);Rikenellaceae(100);Alistipes(99);
asv_946	0	54	0	0	0	0	0	0	46	0	0	0	0	0	47	0	0	0	0	0	0	0	Bacteria(100);Firmicutes(98);Clostridia(98);Lachnospirales(90);Lachnospiraceae(90);Lachnospiraceae(90);
asv_947	0	18	0	0	0	0	0	0	0	0	0	0	0	0	0	0	0	129	0	0	0	0	Bacteria(100);Firmicutes(100);Clostridia(99);Christensenellales(86);Christensenellaceae(86);Christensenellaceae(86);
asv_948	0	0	0	16	0	6	0	0	3	0	0	0	0	0	0	0	32	81	0	9	0	0	Bacteria(100);Cyanobacteria(100);Cyanobacteriia(100);Chloroplast(100);Chloroplast_fa(100);Chloroplast_ge(100);
asv_949	0	0	0	0	18	0	0	0	0	0	0	0	0	14	23	0	32	60	0	0	0	0	Bacteria(100);Firmicutes(98);Bacilli(97);Lactobacillales(97);Leuconostocaceae(96);Leuconostocaceae(96);
asv_950	21	0	8	40	0	0	0	0	0	0	0	2	0	19	2	0	0	48	3	0	3	0	Bacteria(100);Firmicutes(100);Clostridia(100);Christensenellales(100);Christensenellaceae(100);Christensenellaceae_R-7_group(100);
asv_951	0	0	0	0	0	0	0	0	0	0	23	28	0	0	0	0	0	0	95	0	0	0	Bacteria(100);Bacteroidota(100);Bacteroidia(100);Bacteroidales(91);Rikenellaceae(82);Rikenellaceae(82);
asv_952	0	0	0	0	0	0	0	0	0	0	0	0	0	0	0	0	11	67	0	9	0	59	Bacteria(100);Firmicutes(100);Clostridia(100);Peptostreptococcales-Tissierellales(100);Anaerovoracaceae(100);Anaerovoracaceae(100);
asv_953	31	0	0	0	0	0	0	0	0	0	0	0	0	91	0	0	10	0	13	0	0	0	Bacteria(100);Bacteroidota(100);Bacteroidia(100);Bacteroidales(100);Tannerellaceae(99);Tannerellaceae(99);
asv_954	4	0	0	0	0	0	0	0	0	0	0	0	0	6	0	0	0	135	0	0	0	0	Bacteria(100);Firmicutes(96);Clostridia(92);Clostridia(92);Clostridia(92);Clostridia(92);
asv_955	0	0	0	0	0	0	0	0	0	0	0	96	0	0	0	0	0	0	0	49	0	0	Bacteria(100);Desulfobacterota(100);Desulfovibrionia(100);Desulfovibrionales(100);Desulfovibrionaceae(100);Desulfovibrio(98);
asv_956	96	0	0	0	0	0	0	0	0	0	0	31	0	17	0	0	0	0	0	0	0	0	Bacteria(98);Bacteria(98);Bacteria(98);Bacteria(98);Bacteria(98);Bacteria(98);
asv_957	54	10	38	0	0	0	0	0	20	0	0	0	0	0	0	0	0	22	0	0	0	0	Bacteria(100);Firmicutes(100);Clostridia(100);Lachnospirales(100);Lachnospiraceae(100);Tuzzerella(98);
asv_958	0	0	19	0	0	0	22	0	0	0	0	0	0	0	14	0	0	0	52	0	37	0	Bacteria(100);Firmicutes(100);Clostridia(100);Oscillospirales(100);Ruminococcaceae(99);Ruminococcaceae(99);
asv_959	0	0	17	0	0	0	0	0	0	0	0	39	0	0	37	0	0	0	33	0	18	0	Bacteria(100);Firmicutes(100);Clostridia(100);Oscillospirales(100);Oscillospiraceae(100);Oscillospiraceae(100);
asv_960	0	0	0	0	0	0	0	0	0	0	0	0	0	0	47	0	31	0	66	0	0	0	Archaea(100);Euryarchaeota(100);Methanobacteria(100);Methanobacteriales(100);Methanobacteriaceae(99);Methanobrevibacter(93);
asv_961	24	0	0	0	22	0	0	0	0	0	0	17	0	35	0	0	0	17	0	0	0	28	Bacteria(100);Bacteroidota(100);Bacteroidia(100);Bacteroidales(100);Bacteroidales(100);Bacteroidales(100);
asv_962	34	0	0	0	108	0	0	0	0	0	0	0	0	0	0	0	0	0	0	0	0	0	Bacteria(100);Desulfobacterota(100);Desulfobulbia(100);Desulfobulbales(100);Desulfobulbaceae(98);Desulfobulbaceae(98);
asv_963	0	0	40	25	0	0	0	0	55	0	0	0	0	0	0	6	0	0	0	16	0	0	Bacteria(100);Bacteroidota(100);Bacteroidia(100);Bacteroidales(99);Rikenellaceae(99);Alistipes(94);
asv_964	0	0	0	77	0	0	0	0	0	0	0	0	0	17	0	0	0	48	0	0	0	0	Bacteria(100);Actinobacteriota(100);Coriobacteriia(100);Coriobacteriales(100);Coriobacteriales_Incertae_Sedis(100);uncultured(100);
asv_965	0	0	0	0	39	0	0	0	0	0	16	29	0	0	0	0	0	0	58	0	0	0	Bacteria(100);Firmicutes(97);Clostridia(92);Christensenellales(86);Christensenellaceae(86);Christensenellaceae_R-7_group(86);
asv_966	0	0	0	0	0	0	0	0	0	0	0	43	0	0	0	0	0	0	99	0	0	0	Bacteria(100);Bacteroidota(100);Bacteroidia(100);Bacteroidales(89);Bacteroidales(89);Bacteroidales(89);
asv_967	0	0	0	0	0	0	0	0	0	0	0	0	0	0	0	0	0	142	0	0	0	0	Bacteria(100);Bacteroidota(100);Bacteroidia(100);Bacteroidales(100);Rikenellaceae(99);Rikenellaceae(99);
asv_968	39	12	5	26	0	0	0	0	0	0	0	0	0	12	35	0	0	5	0	0	7	0	Bacteria(100);Bacteroidota(100);Bacteroidia(100);Bacteroidales(100);Tannerellaceae(93);Tannerellaceae(93);
asv_969	16	43	0	6	0	0	0	12	10	0	0	0	0	0	53	0	0	0	0	0	0	0	Bacteria(100);Bacteroidota(100);Bacteroidia(100);Bacteroidales(100);Bacteroidales(100);Bacteroidales(100);
asv_970	0	13	0	0	0	0	0	0	0	0	18	0	0	13	0	0	0	0	0	96	0	0	Bacteria(100);Bacteroidota(100);Bacteroidia(100);Bacteroidales(94);Marinifilaceae(93);Sanguibacteroides(83);
asv_971	0	0	0	47	0	42	0	16	0	0	0	0	0	0	0	3	0	0	0	32	0	0	Bacteria(100);Proteobacteria(100);Alphaproteobacteria(100);Rhodobacterales(100);Rhodobacteraceae(100);Rhodobacteraceae(100);
asv_972	0	0	0	0	0	0	140	0	0	0	0	0	0	0	0	0	0	0	0	0	0	0	Bacteria(100);Firmicutes(100);Clostridia(100);Oscillospirales(100);Ruminococcaceae(97);Ruminococcaceae(97);
asv_973	0	0	0	0	0	0	0	0	0	0	0	25	0	0	14	0	0	0	23	0	78	0	Bacteria(100);Firmicutes(100);Clostridia(97);Christensenellales(96);Christensenellaceae(96);Christensenellaceae_R-7_group(96);
asv_974	0	0	0	0	0	0	0	0	0	0	0	0	0	140	0	0	0	0	0	0	0	0	Bacteria(100);Bacteroidota(100);Bacteroidia(100);Bacteroidales(100);Dysgonomonadaceae(100);uncultured(91);
asv_975	0	0	0	0	0	0	0	0	0	0	0	0	0	0	0	140	0	0	0	0	0	0	Bacteria(100);Proteobacteria(100);Gammaproteobacteria(100);Enterobacterales(100);Enterobacterales(100);Enterobacterales(100);
asv_976	50	0	6	0	4	0	3	0	0	0	1	17	0	0	0	0	0	11	3	35	2	7	Bacteria(100);Synergistota(100);Synergistia(100);Synergistales(100);Synergistaceae(100);Synergistaceae(100);
asv_977	11	11	14	42	0	0	0	0	0	0	0	17	0	22	0	0	0	3	6	10	3	0	Bacteria(100);Firmicutes(100);Clostridia(100);Oscillospirales(100);Ruminococcaceae(88);Ruminococcaceae(88);
asv_978	0	71	68	0	0	0	0	0	0	0	0	0	0	0	0	0	0	0	0	0	0	0	Bacteria(100);Bacteroidota(100);Bacteroidia(100);Sphingobacteriales(100);Sphingobacteriaceae(100);Sphingobacterium(100);
asv_979	0	0	0	0	0	0	0	0	0	0	0	0	0	0	0	0	0	139	0	0	0	0	Bacteria(100);Bacteroidota(100);Bacteroidia(100);Bacteroidales(100);Rikenellaceae(100);Rikenellaceae(100);
asv_980	0	0	33	0	0	38	0	0	0	0	0	0	0	0	67	0	0	0	0	0	0	0	Bacteria(100);Firmicutes(100);Bacilli(100);Lactobacillales(100);Lactobacillaceae(100);Lactobacillus(99);
asv_981	0	0	0	0	18	0	0	0	0	0	0	32	0	38	0	0	0	50	0	0	0	0	Bacteria(100);Actinobacteriota(100);Actinobacteria(100);Propionibacteriales(100);Propionibacteriaceae(100);Propionibacteriaceae(100);
asv_982	0	0	0	0	0	0	23	0	0	0	0	0	0	27	88	0	0	0	0	0	0	0	Bacteria(100);Bacteroidota(100);Bacteroidia(100);Bacteroidales(97);Rikenellaceae(97);Rikenellaceae(97);
asv_983	0	0	0	0	0	0	0	0	0	0	0	0	0	0	0	138	0	0	0	0	0	0	Bacteria(100);Proteobacteria(100);Gammaproteobacteria(100);Enterobacterales(100);Enterobacterales(100);Enterobacterales(100);
asv_984	21	0	0	0	0	0	0	0	0	0	0	0	0	26	0	0	0	0	51	0	39	0	Bacteria(100);Firmicutes(99);Clostridia(86);Clostridia(86);Clostridia(86);Clostridia(86);
asv_985	9	0	0	0	0	0	0	0	0	0	0	0	0	25	0	0	0	12	35	0	42	14	Bacteria(100);Planctomycetota(100);vadinHA49(100);vadinHA49_or(100);vadinHA49_fa(100);vadinHA49_ge(100);
asv_986	0	45	0	0	0	0	0	0	0	0	0	15	0	0	0	0	50	0	27	0	0	0	Bacteria(100);Bacteroidota(100);Bacteroidia(100);Bacteroidales(100);M2PB4-65_termite_group(100);M2PB4-65_termite_group_ge(100);
asv_987	15	0	0	39	7	0	0	0	24	0	0	0	0	38	13	0	0	0	0	0	0	0	Bacteria(100);Synergistota(99);Synergistia(99);Synergistales(99);Synergistaceae(99);Candidatus_Tammella(97);
asv_988	0	0	0	0	43	0	0	0	0	0	0	0	0	0	50	0	22	4	17	0	0	0	Bacteria(100);Firmicutes(100);Clostridia(99);Christensenellales(98);Christensenellaceae(98);Christensenellaceae_R-7_group(98);
asv_989	0	0	0	0	0	0	136	0	0	0	0	0	0	0	0	0	0	0	0	0	0	0	Bacteria(100);Bacteroidota(100);Bacteroidia(100);Bacteroidales(100);Dysgonomonadaceae(100);Dysgonomonas(100);
asv_990	0	0	84	0	0	0	0	0	26	0	0	13	0	12	0	0	0	0	0	0	0	0	Bacteria(100);Bacteroidota(100);Bacteroidia(100);Bacteroidales(100);Dysgonomonadaceae(96);Dysgonomonas(95);
asv_991	0	0	32	0	0	0	0	0	0	0	0	0	0	0	0	0	0	56	0	47	0	0	Bacteria(100);Firmicutes(100);Clostridia(100);Lachnospirales(97);Lachnospiraceae(97);Lachnospiraceae(97);
asv_992	0	0	0	55	0	0	0	0	0	0	0	0	0	0	0	0	0	0	39	0	41	0	Bacteria(100);Firmicutes(100);Clostridia(89);Clostridia(89);Clostridia(89);Clostridia(89);
asv_993	0	0	0	0	0	0	0	0	7	0	0	21	0	38	0	0	0	0	62	0	0	7	Bacteria(100);Bacteroidota(100);Bacteroidia(100);Bacteroidales(100);Rikenellaceae(100);Rikenella(85);
asv_994	0	0	0	0	0	0	0	0	0	0	0	0	0	0	0	0	10	107	0	0	0	18	Bacteria(100);Planctomycetota(100);vadinHA49(100);vadinHA49_or(100);vadinHA49_fa(100);vadinHA49_ge(100);
asv_995	5	0	0	0	0	0	0	0	0	0	0	0	0	8	0	0	0	121	0	0	0	0	Bacteria(100);Firmicutes(100);Clostridia(92);Clostridia(92);Clostridia(92);Clostridia(92);
asv_996	0	0	52	0	12	0	0	0	0	0	0	6	0	0	41	0	0	0	0	0	23	0	Bacteria(100);Bacteroidota(100);Bacteroidia(100);Bacteroidales(98);Bacteroidales(98);Bacteroidales(98);
asv_997	0	0	0	57	0	0	0	0	0	0	0	28	43	0	0	6	0	0	0	0	0	0	Bacteria(100);Bacteroidota(100);Bacteroidia(100);Bacteroidales(100);Rikenellaceae(100);Alistipes(100);
asv_998	0	0	0	0	0	0	0	0	29	0	0	0	0	38	0	0	0	0	0	0	19	48	Bacteria(100);Proteobacteria(97);Alphaproteobacteria(97);Alphaproteobacteria(97);Alphaproteobacteria(97);Alphaproteobacteria(97);
asv_999	0	0	0	0	0	0	0	0	14	0	0	0	0	0	64	56	0	0	0	0	0	0	Bacteria(100);Actinobacteriota(100);Actinobacteria(100);Propionibacteriales(100);Propionibacteriaceae(100);Propionibacterium(100);
asv_1000	0	0	0	0	0	0	0	0	0	0	0	30	0	0	0	0	0	0	37	0	55	12	Bacteria(100);Firmicutes(100);Clostridia(83);Clostridia(83);Clostridia(83);Clostridia(83);
asv_1001	0	0	0	0	0	0	0	0	0	0	0	0	0	0	0	0	49	21	0	0	64	0	Bacteria(100);Firmicutes(100);Clostridia(100);Lachnospirales(100);Lachnospiraceae(100);Lachnospiraceae(100);
asv_1002	32	14	19	0	0	0	0	0	0	0	0	0	0	13	0	0	0	0	0	0	55	0	Bacteria(100);Bacteroidota(100);Bacteroidia(100);Bacteroidales(100);Paludibacteraceae(100);Paludibacteraceae(100);
asv_1003	16	0	0	46	0	0	0	0	0	0	0	0	0	20	3	0	0	39	0	9	0	0	Bacteria(100);Firmicutes(100);Clostridia(100);Christensenellales(100);Christensenellaceae(100);Christensenellaceae_R-7_group(100);
asv_1004	11	0	0	0	0	0	0	0	17	0	0	28	0	26	0	0	0	0	26	0	25	0	Bacteria(100);Bacteroidota(100);Bacteroidia(100);Bacteroidales(100);Rikenellaceae(100);Alistipes(100);
asv_1005	0	83	0	0	0	0	0	0	0	0	0	0	0	0	50	0	0	0	0	0	0	0	Bacteria(100);Firmicutes(100);Clostridia(100);Lachnospirales(100);Lachnospiraceae(100);Lachnospiraceae(100);
asv_1006	0	0	32	0	0	0	0	0	0	0	0	0	0	35	0	0	0	66	0	0	0	0	Bacteria(100);Firmicutes(100);Clostridia(100);Oscillospirales(100);Ruminococcaceae(92);Ruminococcaceae(92);
asv_1007	0	0	22	0	0	0	0	0	42	0	0	0	0	0	0	0	0	24	0	0	0	45	Bacteria(100);Bacteroidota(100);Bacteroidia(100);Bacteroidales(100);Rikenellaceae(100);Alistipes(96);
asv_1008	0	0	0	0	0	0	42	0	0	0	58	0	0	33	0	0	0	0	0	0	0	0	Bacteria(100);Bacteroidota(100);Bacteroidia(100);Bacteroidales(100);Rikenellaceae(100);Alistipes(92);
asv_1009	0	0	0	0	0	0	0	0	0	0	0	0	0	0	0	0	0	0	0	0	0	133	Bacteria(100);Bacteroidota(100);Bacteroidia(100);Bacteroidales(100);Dysgonomonadaceae(100);Dysgonomonas(100);
asv_1010	77	0	0	0	0	0	0	0	0	0	0	0	0	0	0	0	0	15	0	0	40	0	Bacteria(100);Bacteroidota(100);Bacteroidia(100);Bacteroidales(100);Dysgonomonadaceae(100);uncultured(95);
asv_1011	9	0	0	0	0	0	0	0	0	0	0	0	0	0	0	0	0	123	0	0	0	0	Bacteria(100);Firmicutes(100);Clostridia(100);Christensenellales(91);Christensenellaceae(91);Christensenellaceae(91);
asv_1012	4	0	0	0	0	0	0	0	0	0	0	0	0	11	0	0	0	117	0	0	0	0	Bacteria(99);Firmicutes(97);Clostridia(92);Clostridia(92);Clostridia(92);Clostridia(92);
asv_1013	0	21	43	0	0	0	0	0	0	0	0	39	0	0	0	0	0	0	29	0	0	0	Bacteria(100);Bacteroidota(100);Bacteroidia(100);Bacteroidales(100);Rikenellaceae(99);Rikenellaceae(99);
asv_1014	0	0	48	0	0	0	0	0	0	0	0	0	0	14	0	0	46	8	0	0	0	16	Bacteria(100);Bacteroidota(100);Bacteroidia(100);Bacteroidales(100);Paludibacteraceae(100);Paludibacteraceae(100);
asv_1015	0	0	26	0	0	0	0	0	0	0	106	0	0	0	0	0	0	0	0	0	0	0	Bacteria(100);Bacteroidota(100);Bacteroidia(100);Bacteroidales(100);Williamwhitmaniaceae(97);Rs-D38_termite_group(96);
asv_1016	0	0	0	0	0	0	0	0	0	0	47	0	0	85	0	0	0	0	0	0	0	0	Bacteria(100);Bacteroidota(100);Bacteroidia(100);Bacteroidales(100);Williamwhitmaniaceae(100);uncultured(100);
asv_1017	93	0	0	0	0	0	0	0	0	0	0	38	0	0	0	0	0	0	0	0	0	0	Bacteria(100);Firmicutes(100);Clostridia(100);Oscillospirales(100);Ruminococcaceae(98);Candidatus_Soleaferrea(97);
asv_1018	10	0	0	54	0	0	0	0	0	0	0	20	0	0	0	0	0	0	18	0	29	0	Bacteria(100);Firmicutes(100);Clostridia(100);Oscillospirales(100);Ruminococcaceae(98);uncultured(84);
asv_1019	0	58	0	0	0	0	0	0	32	0	0	0	0	0	41	0	0	0	0	0	0	0	Bacteria(100);Firmicutes(99);Clostridia(99);Lachnospirales(94);Lachnospiraceae(94);Lachnospiraceae(94);
asv_1021	0	0	0	25	0	0	0	0	0	0	0	26	0	28	19	0	0	0	33	0	0	0	Bacteria(100);Rs-K70_termite_group(100);Rs-K70_termite_group_cl(100);Rs-K70_termite_group_or(100);Rs-K70_termite_group_fa(100);Rs-K70_termite_group_ge(100);
asv_1022	0	0	0	0	0	0	131	0	0	0	0	0	0	0	0	0	0	0	0	0	0	0	Bacteria(100);Bacteroidota(100);Bacteroidia(100);Bacteroidales(100);Dysgonomonadaceae(99);Dysgonomonas(99);
asv_1023	0	0	0	0	0	0	0	0	0	0	0	88	0	0	0	0	0	0	43	0	0	0	Bacteria(100);Planctomycetota(100);Planctomycetes(100);Pirellulales(100);Pirellulaceae(100);Pirellulaceae(100);
asv_1024	0	0	0	0	0	0	0	0	0	0	0	0	0	0	0	0	0	0	0	0	0	131	Bacteria(100);Fusobacteriota(100);Fusobacteriia(100);Fusobacteriales(100);Fusobacteriaceae(99);Fusobacterium(98);
asv_1025	44	0	0	0	0	0	0	0	45	0	0	0	0	41	0	0	0	0	0	0	0	0	Bacteria(100);Bacteroidota(100);Bacteroidia(100);Bacteroidia(100);Bacteroidia(100);Bacteroidia(100);
asv_1026	26	0	0	0	0	0	0	0	44	0	0	60	0	0	0	0	0	0	0	0	0	0	Bacteria(100);Bacteroidota(100);Bacteroidia(100);Bacteroidales(99);Rikenellaceae(98);Alistipes(86);
asv_1027	24	0	34	0	0	0	0	0	0	0	0	0	0	0	0	0	0	0	0	19	53	0	Bacteria(100);Bacteroidota(100);Bacteroidia(100);Bacteroidales(100);Paludibacteraceae(100);Paludibacteraceae(100);
asv_1028	22	47	28	0	0	0	0	0	33	0	0	0	0	0	0	0	0	0	0	0	0	0	Bacteria(100);Firmicutes(100);Clostridia(100);Oscillospirales(100);Oscillospiraceae(100);Oscillospiraceae(100);
asv_1029	52	0	0	0	0	0	0	0	0	0	0	44	0	0	0	0	0	0	33	0	0	0	Bacteria(100);Firmicutes(100);Clostridia(99);Clostridia(99);Clostridia(99);Clostridia(99);
asv_1030	0	41	0	0	0	0	0	0	0	0	24	7	0	0	18	0	39	0	0	0	0	0	Bacteria(100);Bacteroidota(100);Bacteroidia(100);Bacteroidales(100);Rikenellaceae(100);Alistipes(100);
asv_1031	0	0	66	0	0	0	0	0	0	0	0	0	0	0	0	0	0	63	0	0	0	0	Bacteria(100);Bacteroidota(100);Bacteroidia(100);Bacteroidales(100);Dysgonomonadaceae(100);Dysgonomonas(100);
asv_1032	0	0	0	97	0	0	0	0	0	0	0	32	0	0	0	0	0	0	0	0	0	0	Bacteria(100);Bacteroidota(100);Bacteroidia(100);Bacteroidales(100);Tannerellaceae(100);Parabacteroides(88);
asv_1033	0	0	0	0	15	0	0	0	0	0	0	36	0	0	0	0	0	0	0	42	18	18	Bacteria(100);Bacteroidota(100);Bacteroidia(100);Bacteroidales(100);Tannerellaceae(100);Tannerella(100);
asv_1034	0	0	0	0	0	0	32	0	0	0	0	11	0	0	56	0	0	0	25	5	0	0	Bacteria(100);Actinobacteriota(100);Actinobacteria(100);Corynebacteriales(97);Corynebacteriales(97);Corynebacteriales(97);
asv_1035	0	0	0	0	0	0	0	0	0	0	0	0	0	0	0	0	0	88	0	0	41	0	Bacteria(100);Firmicutes(100);Clostridia(100);Oscillospirales(100);Ruminococcaceae(84);Ruminococcaceae(84);
asv_1036	0	0	0	0	0	0	0	0	0	0	0	0	0	0	0	0	0	128	0	0	0	0	Bacteria(100);Firmicutes(100);Bacilli(100);Erysipelotrichales(100);Erysipelatoclostridiaceae(100);Erysipelatoclostridiaceae(100);
asv_1037	17	0	19	0	0	0	0	0	0	0	0	0	0	0	0	0	0	0	74	0	0	17	Bacteria(100);Firmicutes(100);Bacilli(100);RF39(100);RF39_fa(100);RF39_ge(100);
asv_1038	16	0	0	0	0	0	0	0	0	0	0	0	0	0	35	0	0	47	29	0	0	0	Bacteria(100);Firmicutes(100);Bacilli(100);RF39(100);RF39_fa(100);RF39_ge(100);
asv_1039	2	0	6	51	0	0	6	0	13	0	0	4	0	0	0	0	13	12	9	11	0	0	Bacteria(100);Firmicutes(100);Clostridia(100);Oscillospirales(100);Ruminococcaceae(93);Ruminococcaceae(93);
asv_1040	0	75	52	0	0	0	0	0	0	0	0	0	0	0	0	0	0	0	0	0	0	0	Bacteria(100);Bacteroidota(100);Bacteroidia(100);Sphingobacteriales(100);Sphingobacteriaceae(100);Sphingobacterium(100);
asv_1041	0	18	0	70	0	0	0	0	0	0	0	0	0	0	0	0	0	32	0	7	0	0	Bacteria(100);Actinobacteriota(100);Coriobacteriia(100);Coriobacteriales(100);Coriobacteriales_Incertae_Sedis(100);uncultured(100);
asv_1042	0	0	0	5	0	0	0	0	31	0	0	0	0	33	0	0	0	0	0	0	58	0	Bacteria(100);Firmicutes(100);Clostridia(100);Oscillospirales(100);Oscillospiraceae(100);Oscillospiraceae(100);
asv_1043	0	0	0	0	11	0	0	0	0	0	0	0	0	0	0	27	47	0	0	0	0	42	Bacteria(100);Firmicutes(100);Bacilli(100);Erysipelotrichales(100);Erysipelatoclostridiaceae(100);Erysipelatoclostridium(100);
asv_1044	0	0	0	0	0	0	0	0	0	0	0	58	0	0	0	15	0	0	0	0	54	0	Bacteria(100);Bacteroidota(100);Bacteroidia(100);Bacteroidales(99);Rikenellaceae(99);Alistipes(95);
asv_1045	0	0	0	0	0	0	0	0	0	0	0	1	0	16	0	0	0	61	49	0	0	0	Bacteria(100);Firmicutes(100);Clostridia(99);Christensenellales(98);Christensenellaceae(98);Christensenellaceae_R-7_group(98);
asv_1046	84	0	0	0	0	0	0	0	0	0	0	0	0	0	0	0	0	0	42	0	0	0	Bacteria(100);Firmicutes(100);Clostridia(100);Oscillospirales(100);Ruminococcaceae(98);Candidatus_Soleaferrea(97);
asv_1047	49	0	0	0	0	0	0	0	0	0	0	0	0	0	58	0	0	0	0	19	0	0	Bacteria(100);Firmicutes(100);Firmicutes(100);Firmicutes(100);Firmicutes(100);Firmicutes(100);
asv_1048	23	0	0	0	0	0	0	0	0	0	0	0	0	41	0	0	0	62	0	0	0	0	Bacteria(100);Firmicutes(100);Bacilli(100);Erysipelotrichales(99);Erysipelotrichaceae(92);Erysipelotrichaceae(92);
asv_1049	0	0	0	0	25	0	0	0	0	0	0	4	0	0	0	0	0	55	42	0	0	0	Bacteria(100);Firmicutes(100);Clostridia(100);Christensenellales(100);Christensenellaceae(100);Christensenellaceae_R-7_group(100);
asv_1050	87	0	0	0	0	0	0	0	0	0	0	0	0	0	0	0	0	0	22	0	16	0	Bacteria(100);Bacteroidota(100);Bacteroidia(100);Bacteroidales(100);Tannerellaceae(99);Tannerellaceae(99);
asv_1051	63	0	0	0	21	0	41	0	0	0	0	0	0	0	0	0	0	0	0	0	0	0	Bacteria(100);Firmicutes(95);Firmicutes(95);Firmicutes(95);Firmicutes(95);Firmicutes(95);
asv_1052	39	0	31	0	0	0	0	0	0	0	0	31	0	0	24	0	0	0	0	0	0	0	Bacteria(100);Firmicutes(100);Clostridia(100);Oscillospirales(100);Ruminococcaceae(99);Ruminococcaceae(99);
asv_1053	27	0	0	0	0	0	0	0	0	0	0	0	0	82	0	0	0	0	0	0	16	0	Bacteria(100);Bacteroidota(100);Bacteroidia(100);Bacteroidales(100);Rikenellaceae(100);Rikenellaceae(100);
asv_1054	0	0	60	0	0	0	65	0	0	0	0	0	0	0	0	0	0	0	0	0	0	0	Bacteria(100);Firmicutes(100);Clostridia(100);Oscillospirales(100);Ruminococcaceae(99);Ruminococcaceae(99);
asv_1055	0	0	0	30	0	0	0	0	13	0	20	31	31	0	0	0	0	0	0	0	0	0	Bacteria(100);Bacteroidota(100);Bacteroidia(100);Bacteroidales(100);Bacteroidaceae(100);Bacteroides(100);
asv_1056	0	0	0	0	43	0	0	0	0	0	0	21	0	49	12	0	0	0	0	0	0	0	Bacteria(100);Verrucomicrobiota(100);Verrucomicrobiae(100);LD1-PB3(100);LD1-PB3_fa(100);LD1-PB3_ge(100);
asv_1057	16	0	0	14	0	0	24	0	0	0	0	0	0	0	0	0	0	70	0	0	0	0	Bacteria(100);Firmicutes(100);Bacilli(92);Bacilli(92);Bacilli(92);Bacilli(92);
asv_1058	0	14	0	0	0	0	0	0	0	0	0	53	0	10	32	0	15	0	0	0	0	0	Bacteria(100);Bacteroidota(100);Bacteroidia(100);Bacteroidales(100);Dysgonomonadaceae(100);uncultured(82);
asv_1059	0	0	0	0	0	0	0	0	0	0	0	0	0	0	0	0	21	0	20	0	83	0	Bacteria(100);Firmicutes(100);Clostridia(100);Christensenellales(100);Christensenellaceae(100);Christensenellaceae_R-7_group(100);
asv_1060	58	0	0	65	0	0	0	0	0	0	0	0	0	0	0	0	0	0	0	0	0	0	Bacteria(100);Firmicutes(100);Clostridia(100);Oscillospirales(100);Ruminococcaceae(82);Ruminococcaceae(82);
asv_1061	0	14	0	0	9	0	0	0	0	0	0	36	0	0	0	0	0	0	31	0	0	33	Bacteria(100);Bacteroidota(100);Bacteroidia(100);Bacteroidales(100);Tannerellaceae(99);Tannerellaceae(99);
asv_1062	0	0	0	0	0	0	0	0	0	0	0	0	0	123	0	0	0	0	0	0	0	0	Bacteria(100);Bacteroidota(100);Bacteroidia(100);Bacteroidales(100);Dysgonomonadaceae(100);uncultured(93);
asv_1063	10	0	0	22	0	0	0	0	27	0	0	7	0	16	0	0	0	21	7	0	12	0	Bacteria(100);Firmicutes(100);Clostridia(100);Oscillospirales(100);Ruminococcaceae(95);Ruminococcaceae(95);
asv_1064	0	55	0	12	0	0	36	0	0	0	0	19	0	0	0	0	0	0	0	0	0	0	Bacteria(100);Bacteroidota(100);Bacteroidia(100);Bacteroidales(100);Tannerellaceae(100);Tannerellaceae(100);
asv_1065	0	0	0	0	13	0	18	0	0	0	0	0	0	0	0	0	0	91	0	0	0	0	Bacteria(100);Firmicutes(99);Bacilli(88);Bacilli(88);Bacilli(88);Bacilli(88);
asv_1066	0	0	0	0	0	0	0	10	0	0	0	0	0	37	0	0	0	42	0	19	14	0	Bacteria(100);Firmicutes(100);Bacilli(100);Erysipelotrichales(99);Erysipelotrichaceae(93);Erysipelotrichaceae(93);
asv_1067	0	0	0	0	0	0	0	0	0	0	0	0	0	122	0	0	0	0	0	0	0	0	Bacteria(100);Bacteroidota(100);Bacteroidia(100);Bacteroidales(100);Dysgonomonadaceae(100);uncultured(94);
asv_1068	0	24	0	28	0	0	0	0	33	0	0	0	0	0	0	0	0	0	9	0	6	21	Bacteria(100);Proteobacteria(99);Alphaproteobacteria(99);Rhodospirillales(86);Rhodospirillales(86);Rhodospirillales(86);
asv_1069	0	0	0	0	0	0	0	0	0	0	0	0	0	0	0	45	0	76	0	0	0	0	Bacteria(100);Fusobacteriota(100);Fusobacteriia(100);Fusobacteriales(100);Leptotrichiaceae(100);Sebaldella(100);
asv_1070	65	0	0	0	0	0	0	0	0	0	0	0	0	0	55	0	0	0	0	0	0	0	Bacteria(100);Firmicutes(100);Clostridia(100);Oscillospirales(100);Oscillospirales_fa(95);Oscillospirales_ge(95);
asv_1072	18	0	0	33	0	0	0	12	0	0	0	0	0	21	0	36	0	0	0	0	0	0	Bacteria(100);Proteobacteria(99);Alphaproteobacteria(99);Rhizobiales(98);Rhizobiales(98);Rhizobiales(98);
asv_1073	0	0	56	0	0	0	0	0	0	0	0	0	0	24	0	0	0	0	40	0	0	0	Bacteria(100);Bacteroidota(100);Bacteroidia(100);Bacteroidales(100);Bacteroidaceae(96);Bacteroides(96);
asv_1074	0	0	0	0	0	0	0	0	0	0	30	90	0	0	0	0	0	0	0	0	0	0	Bacteria(100);Desulfobacterota(100);Desulfobulbia(100);Desulfobulbales(100);Desulfobulbaceae(99);Desulfobulbaceae(99);
asv_1075	0	0	0	0	0	0	0	0	0	0	0	24	0	0	0	0	60	0	36	0	0	0	Bacteria(100);Firmicutes(100);Clostridia(100);Oscillospirales(100);Ruminococcaceae(93);Ruminococcaceae(93);
asv_1076	0	0	0	0	0	0	0	0	0	0	0	0	0	0	0	0	49	0	60	0	11	0	Bacteria(100);Firmicutes(92);Firmicutes(92);Firmicutes(92);Firmicutes(92);Firmicutes(92);
asv_1077	111	0	0	0	0	0	0	0	0	0	0	0	0	0	0	0	0	0	0	0	8	0	Bacteria(96);Bacteria(96);Bacteria(96);Bacteria(96);Bacteria(96);Bacteria(96);
asv_1078	23	0	0	10	0	0	0	0	0	0	0	0	0	59	24	0	3	0	0	0	0	0	Bacteria(100);Bacteroidota(100);Bacteroidia(100);Bacteroidales(100);Rikenellaceae(100);Alistipes(99);
asv_1079	12	3	0	12	0	0	0	0	0	0	0	18	0	1	0	0	8	0	58	4	0	3	Bacteria(100);Synergistota(100);Synergistia(100);Synergistales(100);Synergistaceae(100);Candidatus_Tammella(100);
asv_1080	0	16	0	0	0	0	0	0	0	0	0	51	0	0	0	0	0	30	0	22	0	0	Bacteria(100);Firmicutes(100);Clostridia(100);Oscillospirales(100);Butyricicoccaceae(100);UCG-009(99);
asv_1081	118	0	0	0	0	0	0	0	0	0	0	0	0	0	0	0	0	0	0	0	0	0	Bacteria(100);Planctomycetota(100);Planctomycetes(100);Pirellulales(100);Pirellulaceae(100);Termite_planctomycete_cluster(100);
asv_1082	19	26	0	0	0	0	0	0	0	0	0	39	0	0	0	0	0	0	23	11	0	0	Bacteria(100);Bacteroidota(100);Bacteroidia(100);Bacteroidia(100);Bacteroidia(100);Bacteroidia(100);
asv_1083	0	27	0	0	0	0	16	0	75	0	0	0	0	0	0	0	0	0	0	0	0	0	Bacteria(100);Firmicutes(100);Clostridia(100);Oscillospirales(100);Oscillospiraceae(99);Oscillospiraceae(99);
asv_1084	32	24	0	0	0	0	29	0	15	0	0	0	0	0	0	0	0	0	0	0	17	0	Bacteria(100);Firmicutes(100);Clostridia(100);Oscillospirales(100);Oscillospirales_fa(98);Oscillospirales_ge(98);
asv_1085	16	0	9	0	23	0	0	0	18	0	0	11	0	14	0	0	0	0	0	0	26	0	Bacteria(100);Firmicutes(100);Clostridia(100);Oscillospirales(99);Ruminococcaceae(83);Ruminococcaceae(83);
asv_1086	8	31	0	0	0	0	7	0	0	0	0	23	0	22	12	0	0	0	14	0	0	0	Bacteria(100);Rs-K70_termite_group(100);Rs-K70_termite_group_cl(100);Rs-K70_termite_group_or(100);Rs-K70_termite_group_fa(100);Rs-K70_termite_group_ge(100);
asv_1087	0	0	0	0	0	0	0	117	0	0	0	0	0	0	0	0	0	0	0	0	0	0	Bacteria(100);Bacteroidota(100);Bacteroidia(100);Bacteroidales(99);Dysgonomonadaceae(96);Dysgonomonas(96);
asv_1088	0	7	0	72	0	0	0	0	0	0	0	37	0	0	0	0	0	0	0	0	0	0	Bacteria(100);Bacteroidota(100);Bacteroidia(100);Bacteroidales(100);Tannerellaceae(100);Parabacteroides(96);
asv_1089	0	0	0	0	0	0	0	0	0	0	0	17	0	25	0	0	0	64	0	0	0	10	Bacteria(100);Firmicutes(100);Clostridia(100);Christensenellales(96);Christensenellaceae(96);Christensenellaceae(96);
asv_1090	0	0	0	0	0	0	0	0	0	0	0	0	0	0	0	0	0	116	0	0	0	0	Bacteria(100);Bacteroidota(100);Bacteroidia(100);Bacteroidales(99);Bacteroidales(99);Bacteroidales(99);
asv_1091	9	0	3	14	0	0	0	0	0	0	0	7	0	11	0	0	0	48	18	0	5	0	Bacteria(100);Firmicutes(100);Clostridia(100);Oscillospirales(100);Ruminococcaceae(96);uncultured(87);
asv_1092	0	0	0	36	0	0	0	0	0	0	0	41	38	0	0	0	0	0	0	0	0	0	Bacteria(100);Bacteroidota(100);Bacteroidia(100);Bacteroidales(100);Bacteroidaceae(100);Bacteroides(100);
asv_1093	0	0	0	0	0	0	0	0	0	0	0	0	0	0	0	0	0	46	69	0	0	0	Bacteria(100);Planctomycetota(100);vadinHA49(100);vadinHA49_or(100);vadinHA49_fa(100);vadinHA49_ge(100);
asv_1094	35	0	0	0	0	0	0	0	0	0	0	0	0	63	0	0	0	0	0	0	0	16	Bacteria(100);Firmicutes(100);Clostridia(100);Oscillospirales(100);Ruminococcaceae(94);Candidatus_Soleaferrea(90);
asv_1095	33	27	26	28	0	0	0	0	0	0	0	0	0	0	0	0	0	0	0	0	0	0	Bacteria(100);Firmicutes(100);Clostridia(100);Oscillospirales(100);Oscillospirales_fa(99);Oscillospirales_ge(99);
asv_1096	0	0	0	0	18	0	0	0	33	0	63	0	0	0	0	0	0	0	0	0	0	0	Bacteria(100);Bacteroidota(100);Bacteroidia(100);Bacteroidia(100);Bacteroidia(100);Bacteroidia(100);
asv_1097	0	0	0	0	0	0	0	0	0	0	0	114	0	0	0	0	0	0	0	0	0	0	Bacteria(100);Bacteroidota(100);Bacteroidia(100);Bacteroidales(100);Dysgonomonadaceae(100);Dysgonomonas(100);
asv_1098	0	0	0	0	0	0	0	0	0	0	0	20	0	56	0	0	0	0	38	0	0	0	Bacteria(100);Firmicutes(99);Clostridia(86);Clostridia(86);Clostridia(86);Clostridia(86);
asv_1099	44	7	3	0	0	0	0	0	0	0	0	0	0	8	42	0	0	5	0	0	4	0	Bacteria(100);Bacteroidota(100);Bacteroidia(100);Bacteroidales(100);Tannerellaceae(89);Tannerellaceae(89);
asv_1100	0	52	0	0	0	0	40	0	0	0	0	21	0	0	0	0	0	0	0	0	0	0	Bacteria(100);Bacteroidota(100);Bacteroidia(100);Bacteroidales(100);Tannerellaceae(100);Tannerellaceae(100);
asv_1101	0	0	0	0	0	0	0	0	44	0	0	0	0	0	0	0	0	69	0	0	0	0	Bacteria(100);Desulfobacterota(93);Desulfovibrionia(93);Desulfovibrionales(93);Desulfovibrionaceae(89);Desulfovibrionaceae(89);
asv_1102	0	0	0	0	0	0	0	0	0	0	0	8	0	0	0	0	0	57	48	0	0	0	Bacteria(100);Firmicutes(100);Clostridia(100);Christensenellales(100);Christensenellaceae(100);Christensenellaceae_R-7_group(100);
asv_1103	27	0	0	0	0	0	0	0	0	0	0	0	0	0	85	0	0	0	0	0	0	0	Bacteria(100);Bacteroidota(100);Bacteroidia(100);Bacteroidales(100);Rikenellaceae(100);Alistipes(98);
asv_1104	0	43	0	0	0	0	37	0	0	0	0	19	0	0	13	0	0	0	0	0	0	0	Bacteria(100);Bacteroidota(100);Bacteroidia(100);Bacteroidales(100);Tannerellaceae(100);Tannerellaceae(100);
asv_1105	0	22	0	0	0	0	0	0	0	0	0	0	0	0	0	0	0	84	0	0	6	0	Bacteria(100);Proteobacteria(100);Alphaproteobacteria(100);Acetobacterales(100);Acetobacteraceae(100);Acetobacteraceae(100);
asv_1106	0	0	0	0	0	0	0	0	0	0	0	40	13	29	0	0	0	0	30	0	0	0	Bacteria(100);Firmicutes(100);Clostridia(100);Oscillospirales(100);Oscillospiraceae(95);Oscillospiraceae(95);
asv_1107	17	0	0	0	0	0	12	0	0	0	0	32	0	33	0	0	0	0	17	0	0	0	Bacteria(100);Rs-K70_termite_group(100);Rs-K70_termite_group_cl(100);Rs-K70_termite_group_or(100);Rs-K70_termite_group_fa(100);Rs-K70_termite_group_ge(100);
asv_1108	17	0	9	8	0	0	0	0	0	0	0	11	0	20	16	0	0	3	27	0	0	0	Bacteria(100);Firmicutes(100);Clostridia(100);Oscillospirales(100);Ruminococcaceae(89);Ruminococcaceae(89);
asv_1109	0	6	0	0	0	0	0	0	0	0	0	0	0	25	0	0	0	23	0	0	0	57	Bacteria(100);Bacteroidota(100);Bacteroidia(100);Bacteroidia(100);Bacteroidia(100);Bacteroidia(100);
asv_1110	0	0	11	33	0	0	48	0	0	0	0	19	0	0	0	0	0	0	0	0	0	0	Bacteria(100);Firmicutes(100);Clostridia(100);Oscillospirales(100);Ruminococcaceae(99);uncultured(88);
asv_1111	0	0	0	12	0	0	0	0	0	0	0	60	0	0	0	0	0	0	0	0	39	0	Bacteria(100);Bacteroidota(100);Bacteroidia(100);Bacteroidales(100);Rikenellaceae(98);Alistipes(95);
asv_1112	0	0	0	8	0	0	0	0	0	0	0	0	0	0	0	0	35	0	68	0	0	0	Bacteria(100);Firmicutes(94);Clostridia(92);Oscillospirales(86);Oscillospirales(86);Oscillospirales(86);
asv_1113	0	0	0	0	0	0	26	0	0	0	0	51	0	0	0	0	0	0	0	34	0	0	Bacteria(100);Proteobacteria(100);Gammaproteobacteria(100);Enterobacterales(100);Erwiniaceae(89);Erwiniaceae(89);
asv_1114	0	0	0	0	0	0	0	0	0	0	0	0	0	0	0	52	0	59	0	0	0	0	Bacteria(100);Fusobacteriota(100);Fusobacteriia(100);Fusobacteriales(100);Leptotrichiaceae(100);Sebaldella(100);
asv_1115	10	8	0	38	0	0	0	0	0	0	0	0	8	40	0	0	0	0	3	3	0	0	Bacteria(100);Synergistota(100);Synergistia(100);Synergistales(100);Synergistaceae(100);Candidatus_Tammella(100);
asv_1116	0	43	0	0	0	0	0	0	0	0	12	0	0	0	26	29	0	0	0	0	0	0	Bacteria(100);Proteobacteria(100);Gammaproteobacteria(100);Enterobacterales(100);Enterobacterales(100);Enterobacterales(100);
asv_1117	0	0	69	0	0	0	0	0	0	0	41	0	0	0	0	0	0	0	0	0	0	0	Bacteria(100);Bacteroidota(100);Bacteroidia(100);Bacteroidales(100);Tannerellaceae(100);Parabacteroides(97);
asv_1118	0	0	0	0	0	0	0	0	0	0	0	68	0	11	20	0	0	11	0	0	0	0	Bacteria(100);Firmicutes(100);Clostridia(100);Christensenellales(100);Christensenellaceae(100);Christensenellaceae_R-7_group(100);
asv_1119	0	0	0	0	0	0	0	0	0	0	0	0	0	32	0	0	0	0	0	0	78	0	Bacteria(100);Firmicutes(100);Clostridia(100);Oscillospirales(100);Oscillospiraceae(100);Oscillospiraceae(100);
asv_1120	21	0	0	0	0	0	0	0	0	0	0	0	0	0	0	0	0	24	0	0	64	0	Bacteria(100);Firmicutes(100);Clostridia(100);Oscillospirales(100);Oscillospiraceae(100);Oscillospiraceae(100);
asv_1121	0	62	42	0	5	0	0	0	0	0	0	0	0	0	0	0	0	0	0	0	0	0	Bacteria(100);Bacteroidota(100);Bacteroidia(100);Sphingobacteriales(100);Sphingobacteriaceae(100);Sphingobacterium(100);
asv_1122	0	23	40	0	0	0	0	0	0	0	0	26	0	0	0	0	0	0	0	0	20	0	Bacteria(100);Bacteroidota(100);Bacteroidia(100);Bacteroidales(100);Rikenellaceae(100);Rikenellaceae(100);
asv_1123	0	0	0	0	0	0	31	0	0	0	0	10	0	9	0	0	0	0	0	16	43	0	Bacteria(100);Bacteroidota(100);Bacteroidia(100);Bacteroidales(91);Bacteroidales(91);Bacteroidales(91);
asv_1124	35	0	0	0	0	0	0	0	0	0	0	0	0	0	0	0	0	0	0	0	73	0	Bacteria(100);Firmicutes(100);Clostridia(100);Oscillospirales(100);Oscillospiraceae(100);Oscillospiraceae(100);
asv_1125	26	0	0	12	0	0	0	5	0	0	0	0	0	30	0	0	0	0	8	11	0	16	Bacteria(100);Synergistota(100);Synergistia(100);Synergistales(100);Synergistaceae(100);Candidatus_Tammella(100);
asv_1126	21	27	0	0	0	0	0	0	0	0	0	0	0	0	0	0	0	0	60	0	0	0	Bacteria(100);Bacteroidota(100);Bacteroidia(100);Bacteroidales(80);Bacteroidales(80);Bacteroidales(80);
asv_1127	0	0	0	0	30	0	0	0	0	0	0	16	0	30	0	0	0	0	0	0	15	17	Bacteria(100);Bacteroidota(100);Bacteroidia(100);Bacteroidales(100);Tannerellaceae(100);Parabacteroides(87);
asv_1128	0	0	0	0	27	0	0	0	0	0	29	0	0	42	0	0	0	0	0	0	0	10	Bacteria(100);Planctomycetota(98);vadinHA49(97);vadinHA49_or(97);vadinHA49_fa(97);vadinHA49_ge(97);
asv_1129	0	0	0	0	17	0	0	0	0	8	0	24	0	19	0	0	0	0	40	0	0	0	Bacteria(100);Bacteroidota(100);Bacteroidia(100);Bacteroidales(100);Bacteroidaceae(97);Bacteroides(97);
asv_1130	0	0	0	0	0	0	14	0	0	0	0	34	0	0	0	0	0	0	36	0	24	0	Bacteria(100);Bacteroidota(100);Bacteroidia(100);Bacteroidales(100);Tannerellaceae(98);Tannerellaceae(98);
asv_1131	0	0	0	0	0	0	0	0	0	0	0	10	0	0	32	0	33	3	25	0	5	0	Bacteria(100);Firmicutes(100);Clostridia(100);Christensenellales(96);Christensenellaceae(96);Christensenellaceae_R-7_group(96);
asv_1132	0	0	0	0	0	0	0	0	0	0	0	0	0	0	0	0	0	99	0	0	0	9	Bacteria(100);Firmicutes(100);Clostridia(100);Oscillospirales(100);Ruminococcaceae(99);uncultured(91);
asv_1133	42	26	0	0	0	0	0	0	0	0	39	0	0	0	0	0	0	0	0	0	0	0	Bacteria(100);Bacteroidota(100);Bacteroidia(100);Bacteroidales(86);Bacteroidales(86);Bacteroidales(86);
asv_1134	26	2	20	0	0	0	10	0	3	0	17	0	0	21	5	0	0	0	0	0	0	3	Bacteria(100);Synergistota(100);Synergistia(100);Synergistales(100);Synergistaceae(100);Synergistaceae(100);
asv_1135	0	0	0	0	0	0	0	63	6	0	0	0	0	0	0	0	0	0	0	33	0	5	Bacteria(100);Proteobacteria(100);Alphaproteobacteria(100);Rhodobacterales(100);Rhodobacteraceae(100);Rhodobacteraceae(100);
asv_1136	0	0	0	0	0	0	0	0	0	0	0	37	0	0	0	0	53	0	9	0	0	8	Bacteria(100);Verrucomicrobiota(100);Verrucomicrobiae(100);LD1-PB3(100);LD1-PB3_fa(100);LD1-PB3_ge(100);
asv_1137	0	0	0	0	0	0	0	0	0	0	0	17	0	0	33	0	14	1	22	0	20	0	Bacteria(100);Firmicutes(100);Clostridia(99);Christensenellales(98);Christensenellaceae(98);Christensenellaceae_R-7_group(98);
asv_1138	0	0	0	0	0	0	0	0	0	0	0	0	0	35	72	0	0	0	0	0	0	0	Bacteria(100);Bacteroidota(100);Bacteroidia(100);Bacteroidales(97);Rikenellaceae(97);Rikenellaceae(97);
asv_1139	0	0	0	0	0	0	0	0	0	0	0	0	0	0	0	0	37	70	0	0	0	0	Bacteria(100);Firmicutes(100);Clostridia(100);Lachnospirales(100);Lachnospiraceae(100);Lachnospiraceae(100);
asv_1140	15	0	0	0	47	0	44	0	0	0	0	0	0	0	0	0	0	0	0	0	0	0	Bacteria(100);Firmicutes(100);Clostridia(100);Oscillospirales(100);Oscillospiraceae(100);Oscillospiraceae(100);
asv_1141	0	0	17	0	0	0	0	0	0	0	17	0	0	0	0	0	0	51	0	21	0	0	Bacteria(100);Firmicutes(100);Clostridia(100);Oscillospirales(99);Oscillospirales(99);Oscillospirales(99);
asv_1142	0	0	0	0	7	0	0	0	0	0	0	18	0	0	0	0	0	0	44	0	0	37	Bacteria(100);Bacteroidota(100);Bacteroidia(100);Bacteroidales(100);Tannerellaceae(100);Tannerellaceae(100);
asv_1143	0	0	0	0	0	0	0	0	41	0	0	50	0	0	0	0	0	0	15	0	0	0	Bacteria(100);Bacteroidota(100);Bacteroidia(100);Bacteroidales(100);Williamwhitmaniaceae(100);uncultured(100);
asv_1144	0	0	0	0	0	0	0	0	0	0	0	18	0	0	0	0	13	17	39	19	0	0	Bacteria(100);Firmicutes(100);Clostridia(100);Christensenellales(100);Christensenellaceae(100);Christensenellaceae_R-7_group(100);
asv_1145	0	0	0	0	0	0	0	0	0	0	0	0	0	0	36	0	14	0	42	0	14	0	Archaea(100);Euryarchaeota(100);Methanobacteria(100);Methanobacteriales(100);Methanobacteriaceae(100);Methanobrevibacter(88);
asv_1146	29	9	55	0	0	0	0	0	0	0	0	0	0	0	0	0	0	0	0	0	0	12	Bacteria(100);Bacteroidota(100);Bacteroidia(100);Bacteroidales(100);Rikenellaceae(93);Rikenella(91);
asv_1147	27	0	0	36	0	0	0	0	42	0	0	0	0	0	0	0	0	0	0	0	0	0	Bacteria(100);Bacteroidota(100);Bacteroidia(100);Bacteroidales(100);Dysgonomonadaceae(93);Dysgonomonas(89);
asv_1148	0	0	105	0	0	0	0	0	0	0	0	0	0	0	0	0	0	0	0	0	0	0	Bacteria(100);Desulfobacterota(100);Desulfobacteria(100);Desulfobacterales(100);Desulfobacterales(100);Desulfobacterales(100);
asv_1149	0	0	35	0	0	59	0	0	0	0	0	0	0	0	0	0	11	0	0	0	0	0	Bacteria(100);Firmicutes(100);Bacilli(100);Lactobacillales(100);Lactobacillaceae(100);Lactobacillus(99);
asv_1150	0	0	0	78	0	0	0	0	0	0	0	4	0	0	0	0	7	16	0	0	0	0	Bacteria(100);Firmicutes(100);Clostridia(100);Oscillospirales(100);Ruminococcaceae(86);Ruminococcaceae(86);
asv_1151	37	0	0	22	0	0	29	0	0	0	0	0	0	0	0	0	0	0	0	16	0	0	Bacteria(100);Rs-K70_termite_group(100);Rs-K70_termite_group_cl(100);Rs-K70_termite_group_or(100);Rs-K70_termite_group_fa(100);Rs-K70_termite_group_ge(100);
asv_1152	0	57	47	0	0	0	0	0	0	0	0	0	0	0	0	0	0	0	0	0	0	0	Bacteria(100);Bacteroidota(100);Bacteroidia(100);Sphingobacteriales(100);Sphingobacteriaceae(100);Sphingobacterium(100);
asv_1153	0	0	0	40	0	0	0	0	0	0	0	0	0	0	0	0	0	64	0	0	0	0	Bacteria(100);Firmicutes(100);Clostridia(97);Eubacteriales(95);Eubacteriaceae(94);Eubacterium(87);
asv_1154	0	0	0	0	21	0	0	0	0	0	0	0	0	55	0	0	0	0	28	0	0	0	Bacteria(100);Synergistota(100);Synergistia(100);Synergistales(100);Synergistaceae(100);Synergistaceae(100);
asv_1155	0	0	0	0	0	0	0	0	40	0	0	10	0	0	0	0	5	0	0	49	0	0	Bacteria(100);Bacteroidota(100);Bacteroidia(100);Flavobacteriales(100);Flavobacteriaceae(100);Flavobacterium(100);
asv_1156	0	0	0	0	0	0	0	0	0	0	0	0	0	0	0	0	104	0	0	0	0	0	Bacteria(100);Firmicutes(99);Clostridia(98);Christensenellales(97);Christensenellaceae(97);Christensenellaceae_R-7_group(97);
asv_1157	17	0	26	0	0	0	0	0	32	0	12	16	0	0	0	0	0	0	0	0	0	0	Bacteria(100);Firmicutes(100);Clostridia(100);Oscillospirales(100);Oscillospiraceae(100);Colidextribacter(80);
asv_1158	0	0	45	0	0	0	0	0	0	0	0	0	0	0	0	0	0	0	0	0	33	25	Bacteria(100);Desulfobacterota(100);Desulfobacteria(100);Desulfobacterales(100);Desulfobacteraceae(99);Desulfobotulus(99);
asv_1159	0	0	13	0	0	0	0	0	0	0	0	0	0	41	0	0	29	20	0	0	0	0	Bacteria(100);Bacteroidota(100);Bacteroidia(100);Bacteroidales(100);Paludibacteraceae(100);Paludibacter(86);
asv_1160	0	0	8	28	0	0	0	0	0	0	0	36	26	0	0	0	0	0	0	5	0	0	Bacteria(100);Bacteroidota(100);Bacteroidia(100);Bacteroidales(100);Bacteroidaceae(100);Bacteroides(100);
asv_1161	0	0	0	0	0	0	32	0	0	0	0	0	0	0	0	44	15	12	0	0	0	0	Bacteria(100);Planctomycetota(100);vadinHA49(100);vadinHA49_or(100);vadinHA49_fa(100);vadinHA49_ge(100);
asv_1162	0	0	0	0	0	0	0	0	0	0	0	62	0	0	0	0	0	0	0	0	41	0	Bacteria(100);Bacteroidota(100);Bacteroidia(100);Bacteroidales(100);Rikenellaceae(96);Alistipes(92);
asv_1163	0	0	0	0	0	0	0	0	0	0	0	0	0	0	0	0	0	53	0	0	50	0	Bacteria(100);Actinobacteriota(100);Coriobacteriia(100);Coriobacteriales(100);Coriobacteriales_Incertae_Sedis(100);Raoultibacter(100);
asv_1164	0	0	0	0	0	0	0	0	0	0	0	0	0	0	0	0	0	0	0	0	0	103	Bacteria(100);Fusobacteriota(100);Fusobacteriia(100);Fusobacteriales(100);Fusobacteriaceae(100);Fusobacterium(100);
asv_1165	13	0	0	33	18	0	0	0	0	0	0	7	0	12	0	0	0	3	6	4	6	0	Bacteria(100);Firmicutes(100);Clostridia(100);Oscillospirales(100);Ruminococcaceae(86);Ruminococcaceae(86);
asv_1166	5	0	0	16	0	0	0	0	0	0	0	8	0	0	25	0	0	25	13	0	10	0	Bacteria(100);Firmicutes(100);Clostridia(100);Oscillospirales(100);Ruminococcaceae(99);uncultured(93);
asv_1167	0	0	0	0	0	0	0	0	39	0	0	0	0	0	0	0	27	0	0	0	0	36	Bacteria(100);Bacteroidota(100);Bacteroidia(100);Bacteroidales(100);Williamwhitmaniaceae(100);uncultured(100);
asv_1168	0	0	0	0	0	0	0	0	0	0	0	0	0	0	32	0	0	70	0	0	0	0	Bacteria(100);Firmicutes(99);Clostridia(97);Christensenellales(89);Christensenellaceae(89);Christensenellaceae_R-7_group(89);
asv_1169	0	0	0	0	0	0	0	0	0	0	0	0	0	0	0	0	14	0	0	0	88	0	Bacteria(100);Firmicutes(100);Clostridia(100);Oscillospirales(100);Oscillospirales_fa(100);Oscillospirales_ge(100);
asv_1170	0	0	0	0	0	0	0	0	0	0	0	0	0	0	0	0	0	0	0	0	0	102	Bacteria(100);Fusobacteriota(100);Fusobacteriia(100);Fusobacteriales(100);Fusobacteriaceae(100);Fusobacterium(100);
asv_1171	36	12	2	0	0	0	0	0	0	0	0	0	0	12	30	0	0	6	0	0	3	0	Bacteria(100);Bacteroidota(100);Bacteroidia(100);Bacteroidales(100);Tannerellaceae(93);Tannerellaceae(93);
asv_1172	0	7	0	0	0	0	0	0	10	0	0	0	0	0	0	0	0	44	40	0	0	0	Bacteria(100);Actinobacteriota(100);Actinobacteria(100);Propionibacteriales(100);Propionibacteriaceae(100);Propionibacteriaceae(100);
asv_1173	0	0	0	64	0	0	0	0	0	0	0	0	0	37	0	0	0	0	0	0	0	0	Bacteria(100);Bacteroidota(100);Bacteroidia(100);Bacteroidales(100);Bacteroidaceae(98);Bacteroides(98);
asv_1174	0	0	0	0	0	0	0	0	58	9	0	0	0	34	0	0	0	0	0	0	0	0	Bacteria(100);Bacteroidota(100);Bacteroidia(100);Bacteroidia(100);Bacteroidia(100);Bacteroidia(100);
asv_1175	0	0	0	0	0	0	0	0	0	0	0	32	0	18	0	0	0	0	51	0	0	0	Bacteria(100);Firmicutes(100);Clostridia(100);Oscillospirales(100);Oscillospiraceae(100);Oscillospiraceae(100);
asv_1176	0	0	0	0	0	0	0	0	0	0	0	0	0	0	0	0	0	101	0	0	0	0	Bacteria(100);Firmicutes(100);Clostridia(94);Clostridia(94);Clostridia(94);Clostridia(94);
asv_1177	0	0	0	0	0	0	0	0	0	0	0	0	0	0	0	0	0	0	0	0	0	101	Bacteria(100);Fusobacteriota(100);Fusobacteriia(100);Fusobacteriales(100);Fusobacteriaceae(100);Fusobacterium(100);
asv_1178	43	0	43	0	0	0	0	0	14	0	0	0	0	0	0	0	0	0	0	0	0	0	Bacteria(100);Firmicutes(100);Clostridia(100);Oscillospirales(100);Butyricicoccaceae(100);UCG-009(100);
asv_1179	0	18	0	0	0	0	0	0	0	5	0	77	0	0	0	0	0	0	0	0	0	0	Bacteria(100);Desulfobacterota(100);Desulfobulbia(100);Desulfobulbales(100);Desulfobulbaceae(100);Desulfobulbaceae(100);
asv_1180	0	0	0	0	0	0	0	0	0	0	0	0	0	0	0	0	82	0	0	0	0	18	Bacteria(100);Firmicutes(100);Clostridia(99);Christensenellales(90);Christensenellaceae(90);Christensenellaceae(90);
asv_1181	99	0	0	0	0	0	0	0	0	0	0	0	0	0	0	0	0	0	0	0	0	0	Bacteria(100);Firmicutes(100);Clostridia(100);Peptococcales(100);Peptococcaceae(100);uncultured(100);
asv_1182	51	0	0	0	0	0	0	0	0	0	0	0	0	0	48	0	0	0	0	0	0	0	Bacteria(100);Firmicutes(100);Clostridia(100);Clostridia_UCG-014(100);Clostridia_UCG-014_fa(100);Clostridia_UCG-014_ge(100);
asv_1183	47	17	0	0	0	0	21	0	0	0	0	0	0	0	0	0	0	0	0	0	14	0	Bacteria(100);Firmicutes(100);Clostridia(100);Oscillospirales(100);Oscillospiraceae(100);Oscillospiraceae(100);
asv_1184	43	15	0	0	0	0	0	0	0	0	0	0	0	0	36	0	0	0	0	0	0	4	Bacteria(100);Firmicutes(100);Clostridia(100);Oscillospirales(99);UCG-010(95);UCG-010_ge(95);
asv_1185	18	0	0	32	0	0	0	0	0	0	0	1	0	0	0	0	0	41	1	0	5	0	Bacteria(100);Firmicutes(100);Clostridia(100);Christensenellales(99);Christensenellaceae(99);Christensenellaceae_R-7_group(99);
asv_1186	17	0	68	13	0	0	0	0	0	0	0	0	0	0	0	0	0	0	0	0	0	0	Bacteria(100);Bacteroidota(100);Bacteroidia(100);Bacteroidales(100);Dysgonomonadaceae(90);Dysgonomonas(89);
asv_1187	10	0	0	0	0	0	0	0	45	0	0	0	0	0	0	0	43	0	0	0	0	0	Bacteria(100);Bacteroidota(100);Bacteroidia(100);Bacteroidia(100);Bacteroidia(100);Bacteroidia(100);
asv_1188	0	0	0	0	0	0	0	0	59	0	0	0	0	23	0	0	0	16	0	0	0	0	Bacteria(100);Firmicutes(100);Clostridia(100);Christensenellales(100);Christensenellaceae(100);Christensenellaceae_R-7_group(100);
asv_1189	0	0	0	0	0	0	0	0	0	0	0	0	0	0	63	0	0	0	0	0	35	0	Bacteria(100);Bacteroidota(100);Bacteroidia(100);Bacteroidales(100);Bacteroidales(100);Bacteroidales(100);
asv_1190	17	0	0	0	0	0	0	0	0	0	0	33	0	32	0	0	0	15	0	0	0	0	Bacteria(100);Firmicutes(98);Clostridia(92);Clostridia(92);Clostridia(92);Clostridia(92);
asv_1191	11	0	0	0	0	0	0	0	7	0	0	19	0	29	0	0	0	0	16	0	15	0	Bacteria(100);Bacteroidota(100);Bacteroidia(100);Bacteroidales(100);Rikenellaceae(100);Alistipes(100);
asv_1192	0	0	63	0	0	0	0	0	0	0	0	34	0	0	0	0	0	0	0	0	0	0	Bacteria(100);Firmicutes(100);Bacilli(100);RF39(100);RF39_fa(100);RF39_ge(100);
asv_1193	0	0	0	0	29	0	0	0	0	0	0	0	0	0	0	0	0	0	68	0	0	0	Bacteria(100);Firmicutes(99);Clostridia(96);Clostridia(96);Clostridia(96);Clostridia(96);
asv_1194	0	0	0	0	0	0	0	0	0	0	97	0	0	0	0	0	0	0	0	0	0	0	Bacteria(100);Planctomycetota(100);vadinHA49(100);vadinHA49_or(100);vadinHA49_fa(100);vadinHA49_ge(100);
asv_1195	0	0	0	0	0	0	0	0	0	0	0	3	0	32	0	0	0	62	0	0	0	0	Bacteria(100);Firmicutes(100);Clostridia(100);Oscillospirales(100);Ruminococcaceae(97);uncultured(91);
asv_1196	96	0	0	0	0	0	0	0	0	0	0	0	0	0	0	0	0	0	0	0	0	0	Bacteria(100);Planctomycetota(100);Planctomycetes(100);Pirellulales(100);Pirellulaceae(100);Termite_planctomycete_cluster(100);
asv_1197	0	0	0	0	56	0	0	0	0	0	0	0	0	40	0	0	0	0	0	0	0	0	Bacteria(100);Bacteroidota(100);Bacteroidia(100);Bacteroidales(100);Dysgonomonadaceae(100);uncultured(91);
asv_1198	0	0	0	0	0	0	0	0	0	0	0	0	0	0	0	0	0	0	48	0	48	0	Bacteria(100);Firmicutes(99);Clostridia(88);Clostridia(88);Clostridia(88);Clostridia(88);
asv_1199	62	0	0	0	0	0	0	0	0	0	0	0	0	9	0	0	0	0	0	11	13	0	Bacteria(100);Bacteroidota(100);Bacteroidia(100);Bacteroidales(100);Tannerellaceae(98);Tannerellaceae(98);
asv_1200	35	0	0	0	0	0	0	0	36	0	0	0	0	0	0	0	0	0	24	0	0	0	Bacteria(100);Firmicutes(100);Clostridia(100);Christensenellales(100);Christensenellaceae(100);Christensenellaceae_R-7_group(100);
asv_1201	0	0	0	60	0	0	0	0	0	0	0	0	0	0	0	0	0	35	0	0	0	0	Bacteria(100);Actinobacteriota(100);Coriobacteriia(100);Coriobacteriales(100);Coriobacteriales_Incertae_Sedis(100);uncultured(100);
asv_1202	0	0	0	0	49	0	0	0	0	0	0	0	0	0	0	0	0	0	0	0	46	0	Bacteria(100);Firmicutes(100);Bacilli(99);Erysipelotrichales(99);Erysipelatoclostridiaceae(96);Erysipelatoclostridiaceae(96);
asv_1203	0	0	0	0	0	0	0	0	0	0	0	0	0	43	0	0	0	52	0	0	0	0	Bacteria(100);Firmicutes(100);Bacilli(100);Erysipelotrichales(100);Erysipelotrichaceae(96);Erysipelotrichaceae(96);
asv_1204	24	0	0	0	0	0	0	0	0	0	0	0	0	20	0	0	0	29	0	21	0	0	Bacteria(100);Bacteroidota(100);Bacteroidia(100);Bacteroidales(93);Bacteroidales(93);Bacteroidales(93);
asv_1205	0	0	0	0	0	0	0	0	24	0	0	0	0	17	0	0	0	21	32	0	0	0	Bacteria(100);Firmicutes(100);Clostridia(100);Christensenellales(100);Christensenellaceae(100);Christensenellaceae_R-7_group(100);
asv_1206	0	0	0	0	0	0	0	0	0	0	23	24	0	47	0	0	0	0	0	0	0	0	Bacteria(100);Firmicutes(100);Clostridia(100);Oscillospirales(100);Oscillospirales_fa(100);Oscillospirales_ge(100);
asv_1207	0	0	0	0	0	0	0	0	0	0	0	57	0	18	0	0	0	0	19	0	0	0	Bacteria(100);Firmicutes(100);Clostridia(100);Oscillospirales(100);Ruminococcaceae(85);Ruminococcaceae(85);
asv_1208	0	0	0	0	0	0	0	0	0	0	0	32	0	62	0	0	0	0	0	0	0	0	Bacteria(100);Firmicutes(100);Clostridia(100);Oscillospirales(100);Ruminococcaceae(99);Ruminococcaceae(99);
asv_1209	0	0	0	0	0	0	0	0	0	0	0	0	0	23	0	0	0	32	39	0	0	0	Bacteria(100);Firmicutes(100);Clostridia(100);Oscillospirales(100);Ruminococcaceae(100);Ruminococcaceae(100);
asv_1210	0	0	0	0	0	0	0	0	0	0	0	0	0	0	40	0	0	0	54	0	0	0	Bacteria(100);Planctomycetota(100);Planctomycetes(100);Pirellulales(100);Pirellulaceae(100);Termite_planctomycete_cluster(99);
asv_1211	0	0	0	0	0	0	0	0	0	0	0	0	0	0	32	0	0	62	0	0	0	0	Bacteria(100);Firmicutes(100);Clostridia(96);Christensenellales(92);Christensenellaceae(92);Christensenellaceae_R-7_group(92);
asv_1212	0	0	0	0	0	0	0	0	0	0	0	43	0	0	0	0	0	0	50	0	0	0	Bacteria(100);Desulfobacterota(99);Desulfovibrionia(99);Desulfovibrionales(99);Desulfovibrionaceae(99);Desulfovibrionaceae(99);
asv_1213	0	0	0	0	0	0	0	0	0	0	0	0	0	0	93	0	0	0	0	0	0	0	Bacteria(100);Bacteroidota(100);Bacteroidia(100);Bacteroidales(100);Rikenellaceae(100);Alistipes(99);
asv_1214	0	0	0	0	0	0	0	0	0	0	0	0	0	0	0	0	0	55	0	14	24	0	Bacteria(100);Actinobacteriota(100);Coriobacteriia(100);Coriobacteriales(100);Coriobacteriales_Incertae_Sedis(100);Raoultibacter(100);
asv_1215	86	6	0	0	0	0	0	0	0	0	0	0	0	0	0	0	0	0	0	0	0	0	Bacteria(100);Planctomycetota(100);Planctomycetes(100);Pirellulales(100);Pirellulaceae(100);Termite_planctomycete_cluster(100);
asv_1216	30	6	13	0	0	0	0	0	0	0	14	0	0	23	2	0	0	0	0	0	0	4	Bacteria(100);Synergistota(100);Synergistia(100);Synergistales(100);Synergistaceae(100);uncultured(83);
asv_1217	8	0	0	10	0	0	0	0	0	0	0	0	0	36	0	0	0	0	0	0	11	27	Bacteria(100);Planctomycetota(98);vadinHA49(98);vadinHA49_or(98);vadinHA49_fa(98);vadinHA49_ge(98);
asv_1218	0	29	0	0	0	0	0	12	0	0	0	5	0	0	25	0	21	0	0	0	0	0	Bacteria(100);Bacteroidota(100);Bacteroidia(100);Bacteroidales(100);Rikenellaceae(100);Alistipes(100);
asv_1219	0	0	0	43	0	0	0	0	0	0	0	0	0	0	0	0	0	38	0	0	0	11	Bacteria(100);Actinobacteriota(100);Coriobacteriia(100);Coriobacteriales(100);Coriobacteriales_Incertae_Sedis(100);uncultured(100);
asv_1220	0	0	0	0	41	0	0	0	0	0	12	0	0	39	0	0	0	0	0	0	0	0	Bacteria(100);Bacteroidota(100);Bacteroidia(100);Bacteroidales(100);Dysgonomonadaceae(100);uncultured(89);
asv_1221	0	0	0	0	0	0	0	0	0	0	0	55	0	13	24	0	0	0	0	0	0	0	Bacteria(100);Bacteroidota(100);Bacteroidia(100);Bacteroidales(100);Dysgonomonadaceae(100);Dysgonomonadaceae(100);
asv_1222	0	0	0	0	0	0	0	0	0	0	0	22	0	0	10	0	0	0	60	0	0	0	Bacteria(100);Firmicutes(100);Clostridia(100);Oscillospirales(99);Oscillospiraceae(99);Oscillospiraceae(99);
asv_1223	22	0	0	0	0	0	0	0	0	0	0	0	0	0	0	0	0	53	0	0	16	0	Bacteria(100);Firmicutes(100);Negativicutes(100);Acidaminococcales(100);Acidaminococcaceae(100);uncultured(100);
asv_1224	15	30	0	0	0	0	0	0	0	0	0	0	0	32	0	0	0	14	0	0	0	0	Bacteria(100);Firmicutes(94);Clostridia(88);Clostridia(88);Clostridia(88);Clostridia(88);
asv_1225	0	22	0	14	0	0	0	0	27	0	0	0	0	0	12	16	0	0	0	0	0	0	Bacteria(100);Proteobacteria(100);Gammaproteobacteria(100);Enterobacterales(100);Enterobacterales(100);Enterobacterales(100);
asv_1226	0	0	0	49	0	0	42	0	0	0	0	0	0	0	0	0	0	0	0	0	0	0	Bacteria(100);Bacteroidota(100);Bacteroidia(100);Bacteroidales(100);Bacteroidaceae(100);Bacteroides(100);
asv_1227	0	0	0	17	0	0	0	0	0	0	29	0	0	0	0	0	31	0	0	0	14	0	Bacteria(100);Rs-K70_termite_group(100);Rs-K70_termite_group_cl(100);Rs-K70_termite_group_or(100);Rs-K70_termite_group_fa(100);Rs-K70_termite_group_ge(100);
asv_1228	0	0	0	0	34	0	0	0	0	0	0	9	0	12	0	0	0	36	0	0	0	0	Bacteria(100);Firmicutes(100);Clostridia(100);Oscillospirales(100);Ruminococcaceae(96);uncultured(88);
asv_1229	0	0	0	0	25	0	0	0	0	0	0	15	0	0	0	0	0	0	39	0	0	12	Bacteria(100);Firmicutes(98);Clostridia(95);Oscillospirales(94);Ruminococcaceae(84);Ruminococcaceae(84);
asv_1230	0	0	0	0	0	0	8	0	0	0	0	0	0	0	0	0	0	0	49	0	34	0	Bacteria(100);Firmicutes(100);Clostridia(100);Oscillospirales(100);Oscillospiraceae(100);Intestinimonas(90);
asv_1231	0	0	0	0	0	0	0	0	0	0	0	0	0	0	0	0	0	13	78	0	0	0	Archaea(100);Euryarchaeota(100);Methanobacteria(100);Methanobacteriales(100);Methanobacteriaceae(100);Methanobrevibacter(99);
asv_1232	52	0	0	0	0	0	0	0	0	0	0	0	0	0	0	0	0	38	0	0	0	0	Bacteria(100);Firmicutes(100);Clostridia(100);Oscillospirales(100);Ruminococcaceae(100);Incertae_Sedis(100);
asv_1234	0	0	0	22	0	0	0	0	0	0	0	0	0	0	0	0	0	68	0	0	0	0	Bacteria(100);Firmicutes(100);Clostridia(100);Oscillospirales(100);Ruminococcaceae(99);uncultured(87);
asv_1235	0	0	0	0	0	0	0	0	0	0	0	0	0	0	42	0	0	0	48	0	0	0	Bacteria(100);Planctomycetota(100);Planctomycetes(100);Pirellulales(100);Pirellulaceae(100);Termite_planctomycete_cluster(99);
asv_1236	0	0	0	0	0	0	0	0	0	0	0	0	0	0	0	0	15	75	0	0	0	0	Bacteria(100);Firmicutes(100);Clostridia(100);Oscillospirales(100);Ruminococcaceae(98);Ruminococcaceae(98);
asv_1237	26	0	0	0	0	0	0	0	0	0	0	0	0	51	0	0	0	12	0	0	0	0	Bacteria(100);Firmicutes(92);Clostridia(84);Clostridia(84);Clostridia(84);Clostridia(84);
asv_1238	24	0	0	2	0	0	0	0	11	0	0	0	0	28	12	0	0	0	0	0	12	0	Bacteria(100);Synergistota(100);Synergistia(100);Synergistales(100);Synergistaceae(100);Candidatus_Tammella(100);
asv_1239	20	0	0	0	0	0	0	0	0	0	0	31	0	20	0	0	0	0	18	0	0	0	Bacteria(100);Firmicutes(84);Firmicutes(84);Firmicutes(84);Firmicutes(84);Firmicutes(84);
asv_1240	0	0	36	0	0	0	0	0	0	0	0	0	0	0	0	0	53	0	0	0	0	0	Bacteria(100);Bacteroidota(100);Bacteroidia(100);Bacteroidales(100);Paludibacteraceae(100);Paludibacter(81);
asv_1241	0	0	0	57	0	0	0	0	0	0	0	6	0	17	0	0	0	9	0	0	0	0	Bacteria(100);Firmicutes(100);Clostridia(100);Oscillospirales(100);Ruminococcaceae(83);Ruminococcaceae(83);
asv_1242	0	0	0	0	0	0	89	0	0	0	0	0	0	0	0	0	0	0	0	0	0	0	Bacteria(100);Firmicutes(100);Clostridia(100);Lachnospirales(100);Lachnospiraceae(100);Robinsoniella(100);
asv_1243	0	0	0	0	0	0	0	0	0	0	0	89	0	0	0	0	0	0	0	0	0	0	Bacteria(100);Bacteroidota(100);Bacteroidia(100);Bacteroidales(100);Dysgonomonadaceae(99);Dysgonomonas(99);
asv_1244	0	0	0	0	0	0	0	0	0	0	0	0	0	20	0	0	0	0	69	0	0	0	Bacteria(100);Firmicutes(100);Clostridia(100);Oscillospirales(100);Oscillospirales_fa(87);Oscillospirales_ge(87);
asv_1245	55	0	23	0	0	0	0	0	0	0	0	0	0	10	0	0	0	0	0	0	0	0	Bacteria(100);Firmicutes(100);Bacilli(100);Erysipelotrichales(100);Erysipelotrichaceae(98);Erysipelotrichaceae(98);
asv_1246	6	0	14	30	0	0	0	0	0	0	0	12	0	12	0	0	0	5	5	0	4	0	Bacteria(100);Firmicutes(100);Clostridia(100);Oscillospirales(100);Ruminococcaceae(88);Ruminococcaceae(88);
asv_1247	0	24	30	0	0	0	0	0	0	0	0	0	0	0	0	0	0	34	0	0	0	0	Bacteria(100);Bacteroidota(100);Bacteroidia(100);Bacteroidales(100);Rikenellaceae(100);Alistipes(99);
asv_1248	0	0	88	0	0	0	0	0	0	0	0	0	0	0	0	0	0	0	0	0	0	0	Bacteria(100);Bacteroidota(100);Bacteroidia(100);Bacteroidales(100);Dysgonomonadaceae(100);Dysgonomonas(100);
asv_1249	0	0	40	0	0	0	0	0	0	0	0	48	0	0	0	0	0	0	0	0	0	0	Bacteria(100);Firmicutes(100);Clostridia(100);Clostridia_UCG-014(99);Clostridia_UCG-014_fa(99);Clostridia_UCG-014_ge(99);
asv_1250	0	0	0	0	27	0	0	0	0	0	0	13	0	0	0	0	0	20	9	0	0	19	Bacteria(100);Firmicutes(100);Clostridia(100);Oscillospirales(100);Ruminococcaceae(100);uncultured(98);
asv_1251	0	0	0	0	0	0	37	0	0	0	0	0	0	0	51	0	0	0	0	0	0	0	Bacteria(100);Firmicutes(100);Bacilli(100);Lactobacillales(100);Lactobacillales(100);Lactobacillales(100);
asv_1252	0	0	0	0	0	0	0	0	0	0	0	10	0	0	0	0	13	0	0	0	65	0	Bacteria(100);Firmicutes(100);Clostridia(100);Lachnospirales(100);Lachnospiraceae(100);Lachnospiraceae(100);
asv_1253	0	0	0	0	0	0	0	0	0	0	0	0	0	0	0	0	70	0	0	0	0	18	Bacteria(100);Firmicutes(100);Clostridia(100);Christensenellales(99);Christensenellaceae(99);Christensenellaceae_R-7_group(99);
asv_1254	87	0	0	0	0	0	0	0	0	0	0	0	0	0	0	0	0	0	0	0	0	0	Bacteria(99);Bacteria(99);Bacteria(99);Bacteria(99);Bacteria(99);Bacteria(99);
asv_1255	34	0	0	0	0	0	0	0	0	0	0	0	0	0	0	0	0	53	0	0	0	0	Bacteria(100);Firmicutes(100);Bacilli(100);RF39(100);RF39_fa(100);RF39_ge(100);
asv_1256	14	0	0	0	0	0	0	0	0	0	0	28	0	0	0	0	0	0	10	35	0	0	Bacteria(100);Bacteroidota(100);Bacteroidia(100);Bacteroidales(99);Rikenellaceae(97);Alistipes(90);
asv_1257	10	0	0	0	0	0	0	0	0	0	0	41	0	0	0	0	0	0	36	0	0	0	Bacteria(100);Firmicutes(99);Clostridia(92);Clostridia(92);Clostridia(92);Clostridia(92);
asv_1258	0	0	0	0	0	0	0	0	0	0	0	87	0	0	0	0	0	0	0	0	0	0	Bacteria(100);Bacteroidota(100);Bacteroidia(100);Bacteroidales(100);Dysgonomonadaceae(98);Dysgonomonas(98);
asv_1259	0	0	0	0	0	0	0	0	0	0	0	20	0	0	0	0	0	0	67	0	0	0	Bacteria(100);Spirochaetota(96);Spirochaetia(95);Spirochaetales(95);Spirochaetaceae(95);Sediminispirochaeta(93);
asv_1260	70	0	0	0	0	0	0	0	16	0	0	0	0	0	0	0	0	0	0	0	0	0	Bacteria(100);Firmicutes(97);Firmicutes(97);Firmicutes(97);Firmicutes(97);Firmicutes(97);
asv_1261	8	0	0	9	0	0	0	0	0	0	0	10	0	12	0	0	0	24	4	0	19	0	Bacteria(100);Firmicutes(100);Clostridia(100);Oscillospirales(100);Ruminococcaceae(95);Ruminococcaceae(95);
asv_1262	7	0	16	30	0	0	0	0	0	0	0	16	0	7	0	0	0	0	5	5	0	0	Bacteria(100);Firmicutes(100);Clostridia(100);Oscillospirales(100);Ruminococcaceae(93);Ruminococcaceae(93);
asv_1263	0	32	0	0	0	0	0	0	0	0	0	25	0	0	29	0	0	0	0	0	0	0	Bacteria(100);Planctomycetota(99);vadinHA49(99);vadinHA49_or(99);vadinHA49_fa(99);vadinHA49_ge(99);
asv_1264	0	0	0	0	9	0	0	0	0	0	0	52	0	0	0	0	0	0	0	0	0	25	Bacteria(100);Firmicutes(100);Clostridia(100);Oscillospirales(100);Ruminococcaceae(98);Ruminococcaceae(98);
asv_1265	0	0	0	0	0	0	0	0	0	0	21	0	0	0	0	0	34	0	0	0	31	0	Bacteria(100);Firmicutes(100);Negativicutes(100);Acidaminococcales(97);Acidaminococcaceae(97);uncultured(97);
asv_1266	0	0	0	0	0	0	0	0	0	0	0	0	0	0	0	0	25	0	0	0	31	30	Bacteria(100);Desulfobacterota(100);Desulfobacteria(100);Desulfobacterales(100);Desulfobacteraceae(98);Desulfobotulus(98);
asv_1267	76	0	0	0	0	0	0	0	0	0	0	0	0	0	0	0	0	0	0	0	9	0	Bacteria(100);Bacteroidota(100);Bacteroidia(100);Bacteroidales(100);Tannerellaceae(99);Tannerellaceae(99);
asv_1268	51	34	0	0	0	0	0	0	0	0	0	0	0	0	0	0	0	0	0	0	0	0	Bacteria(100);Firmicutes(96);Firmicutes(96);Firmicutes(96);Firmicutes(96);Firmicutes(96);
asv_1269	0	0	0	0	27	0	0	0	0	0	0	0	0	0	0	0	0	0	58	0	0	0	Bacteria(100);Firmicutes(100);Clostridia(100);Oscillospirales(100);Oscillospirales_fa(88);Oscillospirales_ge(88);
asv_1270	0	0	0	0	26	0	0	0	0	0	0	0	0	31	0	0	0	28	0	0	0	0	Bacteria(100);Firmicutes(94);Clostridia(93);Clostridia(93);Clostridia(93);Clostridia(93);
asv_1271	0	0	0	0	0	0	0	0	16	0	0	0	0	16	0	0	0	18	0	0	0	35	Bacteria(100);Firmicutes(100);Clostridia(100);Oscillospirales(100);Ruminococcaceae(100);Candidatus_Soleaferrea(98);
asv_1272	0	0	0	0	0	0	0	0	0	0	0	0	0	0	0	0	0	85	0	0	0	0	Bacteria(100);Firmicutes(100);Clostridia(100);Lachnospirales(100);Lachnospiraceae(100);Lachnospiraceae(100);
asv_1273	0	0	0	0	0	0	0	0	0	0	0	0	0	0	0	0	0	85	0	0	0	0	Bacteria(100);Desulfobacterota(97);Desulfovibrionia(97);Desulfovibrionales(97);Desulfovibrionaceae(94);Desulfovibrionaceae(94);
asv_1274	0	0	0	0	0	0	0	0	0	0	0	0	0	0	0	0	0	0	0	85	0	0	Bacteria(100);Fusobacteriota(100);Fusobacteriia(100);Fusobacteriales(100);Fusobacteriaceae(100);Fusobacterium(100);
asv_1275	22	25	37	0	0	0	0	0	0	0	0	0	0	0	0	0	0	0	0	0	0	0	Bacteria(100);Bacteroidota(100);Bacteroidia(100);Bacteroidales(100);Rikenellaceae(100);Alistipes(85);
asv_1276	16	0	0	6	13	0	0	0	6	0	0	0	0	34	9	0	0	0	0	0	0	0	Bacteria(100);Synergistota(100);Synergistia(100);Synergistales(100);Synergistaceae(100);Candidatus_Tammella(99);
asv_1277	0	0	24	0	0	0	0	0	0	0	0	0	0	18	0	0	0	0	32	0	10	0	Bacteria(100);Bacteroidota(100);Bacteroidia(100);Bacteroidales(100);Bacteroidaceae(100);Bacteroides(100);
asv_1278	45	0	0	0	0	0	0	0	0	0	0	0	0	0	0	0	0	10	0	0	28	0	Bacteria(100);Firmicutes(100);Bacilli(100);RF39(100);RF39_fa(100);RF39_ge(100);
asv_1279	35	0	0	0	0	0	0	0	0	0	0	0	0	19	0	0	0	0	0	0	29	0	Bacteria(100);Firmicutes(100);Clostridia(100);Oscillospirales(100);Ruminococcaceae(100);Candidatus_Soleaferrea(99);
asv_1280	28	0	0	23	22	0	0	0	0	0	0	0	0	10	0	0	0	0	0	0	0	0	Bacteria(100);Verrucomicrobiota(100);Verrucomicrobiae(100);LD1-PB3(100);LD1-PB3_fa(100);LD1-PB3_ge(100);
asv_1281	0	10	0	0	0	0	0	0	0	0	0	0	0	25	0	0	0	16	32	0	0	0	Bacteria(100);Firmicutes(100);Clostridia(100);Christensenellales(100);Christensenellaceae(100);Christensenellaceae_R-7_group(100);
asv_1282	0	0	0	28	0	0	0	0	0	0	0	31	24	0	0	0	0	0	0	0	0	0	Bacteria(100);Bacteroidota(100);Bacteroidia(100);Bacteroidales(100);Bacteroidaceae(100);Bacteroides(100);
asv_1283	0	0	0	0	34	0	0	0	0	0	0	0	0	49	0	0	0	0	0	0	0	0	Bacteria(100);Firmicutes(100);Clostridia(100);Oscillospirales(100);Butyricicoccaceae(100);UCG-009(98);
asv_1284	0	0	0	0	24	0	0	0	0	0	0	0	0	29	0	0	0	30	0	0	0	0	Bacteria(100);Firmicutes(93);Clostridia(89);Clostridia(89);Clostridia(89);Clostridia(89);
asv_1285	0	0	0	0	0	0	0	0	0	0	0	35	0	0	0	0	0	0	48	0	0	0	Bacteria(100);Desulfobacterota(100);Desulfobacteria(100);Desulfobacterales(100);Desulfobacterales(100);Desulfobacterales(100);
asv_1286	0	0	0	0	0	0	0	0	0	0	0	27	0	0	0	0	0	0	27	0	29	0	Bacteria(100);Firmicutes(100);Bacilli(100);RF39(100);RF39_fa(100);RF39_ge(100);
asv_1287	46	0	0	0	0	0	0	0	0	0	0	0	0	0	0	0	0	0	0	0	0	36	Bacteria(100);Bacteroidota(100);Bacteroidia(100);Bacteroidales(100);M2PB4-65_termite_group(100);M2PB4-65_termite_group_ge(100);
asv_1288	19	0	0	0	0	0	0	0	0	0	0	13	0	0	0	0	0	0	19	0	31	0	Bacteria(100);Bacteroidota(100);Bacteroidia(100);Bacteroidales(100);Tannerellaceae(100);Tannerellaceae(100);
asv_1289	0	0	39	0	0	0	0	0	0	0	0	0	0	0	0	0	43	0	0	0	0	0	Bacteria(100);Firmicutes(100);Clostridia(100);Clostridia_UCG-014(100);Clostridia_UCG-014_fa(100);Clostridia_UCG-014_ge(100);
asv_1290	0	0	0	51	0	0	0	0	0	0	0	0	0	0	0	0	0	0	0	31	0	0	Bacteria(100);Proteobacteria(100);Alphaproteobacteria(100);Rhizobiales(100);Beijerinckiaceae(100);Methylobacterium-Methylorubrum(100);
asv_1291	0	0	0	26	0	0	0	24	0	0	0	0	0	0	16	0	16	0	0	0	0	0	Bacteria(100);Proteobacteria(100);Gammaproteobacteria(100);Pseudomonadales(100);Pseudomonadaceae(100);Pseudomonas(100);
asv_1292	0	0	0	7	0	0	0	0	0	0	0	18	0	0	0	0	0	7	0	13	37	0	Bacteria(100);Firmicutes(100);Clostridia(100);Oscillospirales(100);Ruminococcaceae(87);Ruminococcaceae(87);
asv_1293	0	0	0	0	29	0	0	0	0	0	0	53	0	0	0	0	0	0	0	0	0	0	Bacteria(100);Bacteroidota(100);Bacteroidia(100);Bacteroidales(100);Tannerellaceae(100);Tannerellaceae(100);
asv_1294	0	0	0	0	14	0	0	0	0	0	0	0	0	28	0	0	0	40	0	0	0	0	Bacteria(100);Actinobacteriota(100);Coriobacteriia(100);Coriobacteriales(100);Coriobacteriales_Incertae_Sedis(100);Raoultibacter(100);
asv_1295	0	0	0	0	0	0	82	0	0	0	0	0	0	0	0	0	0	0	0	0	0	0	Bacteria(100);Firmicutes(100);Clostridia(100);Lachnospirales(100);Lachnospiraceae(100);Robinsoniella(100);
asv_1296	0	0	0	0	0	0	46	0	0	0	0	0	0	0	0	0	0	36	0	0	0	0	Bacteria(100);Firmicutes(100);Clostridia(100);Oscillospirales(100);Ruminococcaceae(100);Candidatus_Soleaferrea(90);
asv_1297	0	0	0	0	0	0	0	0	0	0	0	37	0	0	0	0	0	0	0	0	0	45	Bacteria(100);Bacteroidota(100);Bacteroidia(100);Bacteroidales(100);Rikenellaceae(100);Rikenellaceae(100);
asv_1298	0	0	0	0	0	0	0	0	0	0	0	0	0	45	0	0	0	0	37	0	0	0	Bacteria(100);Bacteroidota(100);Bacteroidia(100);Bacteroidales(97);Rikenellaceae(97);Rikenellaceae(97);
asv_1299	0	0	0	0	0	0	0	0	0	0	0	0	0	0	0	0	0	82	0	0	0	0	Bacteria(100);Firmicutes(100);Clostridia(100);Oscillospirales(100);Ruminococcaceae(98);uncultured(94);
asv_1300	22	0	0	0	0	0	0	0	0	0	13	0	0	9	0	0	0	14	14	0	9	0	Bacteria(100);Planctomycetota(100);vadinHA49(100);vadinHA49_or(100);vadinHA49_fa(100);vadinHA49_ge(100);
asv_1301	0	0	0	0	0	0	8	0	0	0	0	0	0	0	52	21	0	0	0	0	0	0	Bacteria(100);Actinobacteriota(100);Actinobacteria(100);Propionibacteriales(100);Propionibacteriaceae(100);Propionibacterium(100);
asv_1302	0	0	0	0	0	0	0	0	0	0	0	0	11	0	0	0	0	70	0	0	0	0	Bacteria(100);Firmicutes(98);Clostridia(97);Clostridia(97);Clostridia(97);Clostridia(97);
asv_1303	80	0	0	0	0	0	0	0	0	0	0	0	0	0	0	0	0	0	0	0	0	0	Bacteria(100);Planctomycetota(100);Planctomycetes(100);Pirellulales(100);Pirellulaceae(100);Termite_planctomycete_cluster(100);
asv_1304	44	0	0	0	0	0	0	0	0	0	0	0	0	0	36	0	0	0	0	0	0	0	Bacteria(100);Planctomycetota(100);vadinHA49(100);vadinHA49_or(100);vadinHA49_fa(100);vadinHA49_ge(100);
asv_1305	40	0	0	14	0	0	0	0	0	0	0	6	0	16	0	0	0	4	0	0	0	0	Bacteria(100);Firmicutes(100);Clostridia(100);Christensenellales(100);Christensenellaceae(100);Christensenellaceae_R-7_group(100);
asv_1306	29	8	12	0	0	0	0	0	0	0	8	0	0	14	4	0	0	0	0	0	0	5	Bacteria(100);Synergistota(100);Synergistia(100);Synergistales(100);Synergistaceae(100);Synergistaceae(100);
asv_1307	0	0	0	30	0	0	0	0	0	0	0	0	0	0	0	0	0	0	50	0	0	0	Bacteria(100);Planctomycetota(100);vadinHA49(100);vadinHA49_or(100);vadinHA49_fa(100);vadinHA49_ge(100);
asv_1308	0	0	0	0	0	0	0	0	0	0	17	0	0	0	0	0	0	0	63	0	0	0	Bacteria(100);Firmicutes(100);Clostridia(100);Lachnospirales(100);Lachnospiraceae(100);Lachnospiraceae(100);
asv_1309	0	0	0	0	0	0	0	0	0	0	0	43	0	0	0	0	0	0	37	0	0	0	Bacteria(100);Firmicutes(100);Clostridia(100);Oscillospirales(100);Oscillospiraceae(99);Oscillospiraceae(99);
asv_1310	0	0	0	0	0	0	0	0	0	0	0	0	0	0	0	0	72	0	8	0	0	0	Bacteria(100);Rs-K70_termite_group(100);Rs-K70_termite_group_cl(100);Rs-K70_termite_group_or(100);Rs-K70_termite_group_fa(100);Rs-K70_termite_group_ge(100);
asv_1311	42	0	0	0	21	0	0	0	0	0	0	0	0	0	0	0	0	0	0	0	16	0	Bacteria(100);Firmicutes(100);Clostridia(100);Oscillospirales(100);Ruminococcaceae(100);Ruminococcaceae(100);
asv_1312	0	15	0	59	0	0	0	0	0	0	0	0	5	0	0	0	0	0	0	0	0	0	Bacteria(100);Proteobacteria(99);Alphaproteobacteria(99);Rhizobiales(98);Beijerinckiaceae(83);Beijerinckiaceae(83);
asv_1314	0	0	37	0	0	0	0	0	0	0	0	42	0	0	0	0	0	0	0	0	0	0	Bacteria(100);Firmicutes(100);Clostridia(100);Oscillospirales(100);Oscillospirales_fa(93);Oscillospirales_ge(93);
asv_1315	0	0	0	0	57	0	0	0	0	0	0	22	0	0	0	0	0	0	0	0	0	0	Bacteria(100);Firmicutes(100);Clostridia(100);Oscillospirales(100);Oscillospirales_fa(100);Oscillospirales_ge(100);
asv_1316	0	0	0	0	0	0	41	0	0	0	0	0	0	0	38	0	0	0	0	0	0	0	Bacteria(100);Firmicutes(100);Bacilli(100);RF39(100);RF39_fa(100);RF39_ge(100);
asv_1317	0	0	0	0	0	0	0	0	0	0	0	39	0	0	0	0	0	0	33	0	0	7	Bacteria(100);Firmicutes(100);Clostridia(100);Oscillospirales(100);Oscillospiraceae(97);Oscillospiraceae(97);
asv_1318	0	0	0	0	0	0	0	0	0	0	0	0	0	0	0	0	0	79	0	0	0	0	Bacteria(100);Firmicutes(96);Clostridia(96);Christensenellales(93);Christensenellaceae(93);Christensenellaceae_R-7_group(93);
asv_1319	29	0	0	0	0	0	0	0	0	0	0	0	0	0	0	0	0	0	0	0	0	49	Bacteria(100);Bacteroidota(100);Bacteroidia(100);Bacteroidales(100);Tannerellaceae(100);Parabacteroides(94);
asv_1320	15	0	0	0	0	0	0	0	0	0	0	0	0	19	0	0	0	7	0	17	0	20	Bacteria(100);Bacteroidota(100);Bacteroidia(100);Bacteroidales(100);Bacteroidales(100);Bacteroidales(100);
asv_1321	2	0	10	24	0	0	5	0	0	0	0	3	16	0	0	0	0	8	5	5	0	0	Bacteria(100);Firmicutes(100);Clostridia(100);Oscillospirales(100);Ruminococcaceae(99);uncultured(93);
asv_1322	0	25	0	0	0	0	0	0	0	0	0	0	0	0	53	0	0	0	0	0	0	0	Bacteria(100);Elusimicrobiota(100);Elusimicrobia(100);Elusimicrobiales(100);Elusimicrobiaceae(100);Elusimicrobium(100);
asv_1323	0	0	78	0	0	0	0	0	0	0	0	0	0	0	0	0	0	0	0	0	0	0	Bacteria(100);Firmicutes(100);Bacilli(100);Lactobacillales(100);Lactobacillaceae(93);Lactobacillus(93);
asv_1324	0	0	78	0	0	0	0	0	0	0	0	0	0	0	0	0	0	0	0	0	0	0	Bacteria(100);Firmicutes(100);Bacilli(100);Lactobacillales(100);Lactobacillaceae(85);Lactobacillus(84);
asv_1325	0	0	0	18	0	0	0	0	15	0	0	0	0	0	45	0	0	0	0	0	0	0	Bacteria(100);Actinobacteriota(100);Actinobacteria(100);Corynebacteriales(100);Corynebacteriales(100);Corynebacteriales(100);
asv_1326	0	0	0	0	0	0	0	0	0	0	0	0	0	0	0	0	0	78	0	0	0	0	Bacteria(100);Firmicutes(100);Clostridia(100);Christensenellales(97);Christensenellaceae(97);Christensenellaceae_R-7_group(97);
asv_1327	0	0	0	0	0	0	0	0	0	0	0	0	0	0	0	0	0	78	0	0	0	0	Bacteria(100);Firmicutes(100);Clostridia(100);Lachnospirales(100);Lachnospiraceae(100);Lachnospiraceae(100);
asv_1328	0	0	0	0	0	0	0	0	0	0	0	0	0	0	0	0	0	48	0	0	30	0	Bacteria(100);Firmicutes(100);Clostridia(100);Oscillospirales(100);Ruminococcaceae(99);Ruminococcaceae(99);
asv_1329	0	0	0	0	0	0	0	0	0	0	0	0	0	0	0	0	0	0	78	0	0	0	Bacteria(100);Firmicutes(100);Clostridia(98);Clostridia(98);Clostridia(98);Clostridia(98);
asv_1330	25	0	0	0	0	0	0	0	0	0	0	0	0	20	32	0	0	0	0	0	0	0	Bacteria(100);Bacteroidota(100);Bacteroidia(100);Bacteroidales(93);Bacteroidales(93);Bacteroidales(93);
asv_1331	16	0	0	0	0	0	0	0	0	0	0	0	0	25	0	0	0	14	20	0	2	0	Bacteria(100);Firmicutes(97);Clostridia(92);Clostridia(92);Clostridia(92);Clostridia(92);
asv_1332	0	0	77	0	0	0	0	0	0	0	0	0	0	0	0	0	0	0	0	0	0	0	Bacteria(100);Firmicutes(100);Bacilli(100);Lactobacillales(100);Lactobacillaceae(90);Lactobacillus(90);
asv_1333	0	0	0	0	0	0	0	0	6	0	0	0	0	0	54	0	0	0	0	0	17	0	Bacteria(100);Bacteroidota(100);Bacteroidia(100);Bacteroidales(97);Bacteroidales(97);Bacteroidales(97);
asv_1334	0	0	0	0	0	0	0	0	0	0	0	77	0	0	0	0	0	0	0	0	0	0	Bacteria(100);Desulfobacterota(100);Desulfovibrionia(100);Desulfovibrionales(100);Desulfovibrionaceae(100);Desulfovibrio(100);
asv_1335	0	0	0	0	0	0	0	0	0	0	0	35	0	0	0	0	0	0	42	0	0	0	Bacteria(100);Firmicutes(100);Clostridia(100);Christensenellales(98);Christensenellaceae(98);Christensenellaceae_R-7_group(98);
asv_1336	10	8	0	0	0	0	0	0	0	0	0	0	0	0	0	0	0	58	0	0	0	0	Bacteria(100);Firmicutes(100);Clostridia(100);Oscillospirales(100);Ruminococcaceae(97);uncultured(81);
asv_1337	7	0	0	0	0	0	0	0	0	0	0	6	0	0	0	0	0	59	0	0	4	0	Bacteria(100);Firmicutes(99);Bacilli(99);Lactobacillales(98);Leuconostocaceae(97);Fructobacillus(80);
asv_1338	0	0	0	0	76	0	0	0	0	0	0	0	0	0	0	0	0	0	0	0	0	0	Bacteria(100);Bacteroidota(100);Bacteroidia(100);Bacteroidales(100);Tannerellaceae(100);Tannerellaceae(100);
asv_1339	0	0	0	0	0	0	0	0	32	0	0	0	0	0	44	0	0	0	0	0	0	0	Bacteria(100);Firmicutes(100);Clostridia(95);Clostridia(95);Clostridia(95);Clostridia(95);
asv_1340	0	0	0	0	0	0	0	0	0	0	0	0	0	37	0	0	0	0	39	0	0	0	Bacteria(100);Firmicutes(100);Clostridia(100);Oscillospirales(100);Oscillospiraceae(100);Oscillospiraceae(100);
asv_1341	0	0	0	0	0	0	0	0	0	0	0	0	0	0	76	0	0	0	0	0	0	0	Bacteria(100);Bacteroidota(100);Bacteroidia(100);Bacteroidales(99);Rikenellaceae(99);Rikenellaceae(99);
asv_1342	47	0	0	0	0	0	0	0	0	0	0	0	0	0	28	0	0	0	0	0	0	0	Bacteria(100);Bacteroidota(100);Bacteroidia(100);Bacteroidales(100);Rikenellaceae(100);Alistipes(97);
asv_1343	35	0	0	0	0	0	0	0	0	0	0	0	0	16	24	0	0	0	0	0	0	0	Bacteria(100);Bacteroidota(100);Bacteroidia(100);Bacteroidales(93);Bacteroidales(93);Bacteroidales(93);
asv_1344	0	0	0	75	0	0	0	0	0	0	0	0	0	0	0	0	0	0	0	0	0	0	Bacteria(100);Firmicutes(100);Bacilli(100);Staphylococcales(100);Staphylococcaceae(100);Staphylococcaceae(100);
asv_1345	0	0	0	0	36	0	14	0	0	0	0	0	0	0	0	15	0	0	0	0	0	10	Bacteria(100);Bacteroidota(100);Bacteroidia(100);Bacteroidales(100);Dysgonomonadaceae(100);Dysgonomonas(100);
asv_1346	0	0	0	0	0	0	0	0	0	0	0	34	41	0	0	0	0	0	0	0	0	0	Bacteria(100);Planctomycetota(100);vadinHA49(100);vadinHA49_or(100);vadinHA49_fa(100);vadinHA49_ge(100);
asv_1347	0	0	0	0	0	0	0	0	0	0	0	22	0	53	0	0	0	0	0	0	0	0	Bacteria(100);Bacteroidota(100);Bacteroidia(100);Bacteroidales(100);Tannerellaceae(81);Tannerellaceae(81);
asv_1348	0	0	0	0	0	0	0	0	0	0	0	18	0	0	0	0	0	20	17	0	20	0	Bacteria(100);Firmicutes(99);Clostridia(85);Clostridia(85);Clostridia(85);Clostridia(85);
asv_1349	0	0	0	0	0	0	0	0	0	0	0	0	0	34	0	0	0	0	23	0	18	0	Bacteria(100);Bacteroidota(100);Bacteroidia(100);Bacteroidales(100);Tannerellaceae(100);Tannerellaceae(100);
asv_1350	0	0	0	0	0	0	0	0	0	0	0	0	0	17	0	0	0	24	34	0	0	0	Bacteria(100);Firmicutes(100);Clostridia(100);Christensenellales(99);Christensenellaceae(99);Christensenellaceae_R-7_group(99);
asv_1351	0	0	0	0	0	0	0	0	0	0	0	0	0	0	0	0	0	75	0	0	0	0	Bacteria(100);Firmicutes(98);Clostridia(90);Clostridia(90);Clostridia(90);Clostridia(90);
asv_1352	0	0	0	0	0	0	0	0	0	0	0	0	0	0	0	0	0	75	0	0	0	0	Bacteria(100);Firmicutes(97);Clostridia(93);Clostridia(93);Clostridia(93);Clostridia(93);
asv_1353	21	0	0	0	0	0	0	0	0	0	0	0	0	23	0	0	0	14	0	9	7	0	Bacteria(100);Firmicutes(94);Clostridia(91);Clostridia(91);Clostridia(91);Clostridia(91);
asv_1354	9	0	0	0	0	0	0	0	27	0	0	23	0	0	0	0	0	0	0	0	15	0	Bacteria(100);Firmicutes(100);Clostridia(100);Oscillospirales(100);Ruminococcaceae(98);Candidatus_Soleaferrea(94);
asv_1355	5	0	0	0	0	0	0	0	69	0	0	0	0	0	0	0	0	0	0	0	0	0	Bacteria(100);Firmicutes(100);Clostridia(100);Oscillospirales(100);Ruminococcaceae(98);Candidatus_Soleaferrea(97);
asv_1356	0	12	0	0	0	0	0	0	0	0	0	17	0	0	45	0	0	0	0	0	0	0	Bacteria(100);Firmicutes(100);Syntrophomonadia(100);Syntrophomonadales(100);Syntrophomonadaceae(100);Syntrophomonadaceae(100);
asv_1357	0	0	0	40	0	0	0	0	0	0	0	0	0	0	0	0	0	34	0	0	0	0	Bacteria(100);Firmicutes(100);Bacilli(100);Erysipelotrichales(100);Erysipelotrichaceae(100);Breznakia(100);
asv_1358	0	0	0	0	11	0	0	0	0	0	0	24	0	0	0	0	8	0	0	0	14	17	Bacteria(100);Firmicutes(100);Clostridia(100);Peptococcales(100);Peptococcaceae(100);uncultured(100);
asv_1359	0	0	0	0	0	0	60	0	0	0	0	0	0	0	0	0	0	14	0	0	0	0	Bacteria(100);Firmicutes(100);Clostridia(100);Lachnospirales(100);Lachnospiraceae(100);Robinsoniella(100);
asv_1360	0	0	0	0	0	0	0	0	0	0	0	23	0	0	0	0	0	0	38	13	0	0	Bacteria(100);Firmicutes(100);Clostridia(100);Lachnospirales(100);Lachnospiraceae(100);Lachnospiraceae(100);
asv_1361	0	0	0	0	0	0	0	0	0	0	0	0	0	0	0	0	0	0	0	0	16	58	Bacteria(100);Spirochaetota(99);Spirochaetia(99);Spirochaetales(99);Spirochaetaceae(99);Sediminispirochaeta(96);
asv_1362	24	0	0	0	0	0	0	0	0	0	0	0	0	0	24	0	0	25	0	0	0	0	Bacteria(100);Bacteroidota(100);Bacteroidia(100);Bacteroidales(100);Rikenellaceae(100);Alistipes(99);
asv_1363	23	0	0	0	0	0	0	0	0	0	0	0	0	41	0	0	0	0	0	0	9	0	Bacteria(100);Firmicutes(100);Clostridia(100);Oscillospirales(100);Ruminococcaceae(98);Candidatus_Soleaferrea(98);
asv_1364	20	0	0	0	0	0	0	0	15	0	0	0	0	0	10	0	0	28	0	0	0	0	Bacteria(100);Bacteroidota(100);Bacteroidia(100);Bacteroidales(100);Rikenellaceae(100);Alistipes(100);
asv_1365	15	0	0	0	3	0	0	0	0	0	0	0	0	8	0	0	0	15	0	0	0	32	Bacteria(100);Bacteroidota(100);Bacteroidia(100);Bacteroidales(99);Bacteroidales(99);Bacteroidales(99);
asv_1366	14	0	0	21	0	0	0	0	0	0	0	12	0	0	0	0	0	0	26	0	0	0	Bacteria(100);Bacteroidota(100);Bacteroidia(100);Bacteroidales(100);Rikenellaceae(99);Alistipes(92);
asv_1367	0	27	0	0	0	0	0	0	0	0	0	0	0	0	46	0	0	0	0	0	0	0	Bacteria(100);Bacteroidota(100);Bacteroidia(100);Bacteroidia(100);Bacteroidia(100);Bacteroidia(100);
asv_1368	0	0	0	0	0	0	20	0	0	0	13	0	0	0	0	18	0	0	0	0	0	22	Bacteria(98);Bacteria(98);Bacteria(98);Bacteria(98);Bacteria(98);Bacteria(98);
asv_1369	0	0	0	0	0	0	0	0	0	0	0	0	0	0	0	0	0	73	0	0	0	0	Bacteria(100);Firmicutes(99);Clostridia(99);Christensenellales(95);Christensenellaceae(95);Christensenellaceae_R-7_group(95);
asv_1370	61	0	0	0	0	0	0	0	0	0	0	0	0	0	0	0	0	0	0	0	11	0	Bacteria(100);Bacteroidota(100);Bacteroidia(100);Bacteroidales(100);Tannerellaceae(100);Tannerellaceae(100);
asv_1371	53	0	0	0	19	0	0	0	0	0	0	0	0	0	0	0	0	0	0	0	0	0	Bacteria(100);Firmicutes(100);Clostridia(88);Clostridia(88);Clostridia(88);Clostridia(88);
asv_1372	37	0	0	0	0	0	0	0	0	0	0	0	21	14	0	0	0	0	0	0	0	0	Bacteria(100);Rs-K70_termite_group(100);Rs-K70_termite_group_cl(100);Rs-K70_termite_group_or(100);Rs-K70_termite_group_fa(100);Rs-K70_termite_group_ge(100);
asv_1373	29	0	0	0	0	0	0	0	0	0	0	12	0	0	0	0	0	0	0	0	31	0	Bacteria(100);Firmicutes(100);Clostridia(100);Oscillospirales(100);Oscillospiraceae(100);Intestinimonas(91);
asv_1374	16	48	0	0	0	0	8	0	0	0	0	0	0	0	0	0	0	0	0	0	0	0	Bacteria(100);Proteobacteria(98);Alphaproteobacteria(98);Alphaproteobacteria(98);Alphaproteobacteria(98);Alphaproteobacteria(98);
asv_1375	14	0	0	0	0	0	0	0	18	0	0	9	0	0	0	0	0	0	24	7	0	0	Bacteria(100);Bacteroidota(100);Bacteroidia(100);Bacteroidales(99);Rikenellaceae(96);Alistipes(92);
asv_1376	0	12	0	0	0	0	0	0	0	0	0	0	0	0	0	0	13	0	47	0	0	0	Bacteria(100);Firmicutes(100);Clostridia(100);Oscillospirales(100);Oscillospiraceae(100);Oscillospiraceae(100);
asv_1377	0	0	30	0	0	0	0	0	0	0	0	0	0	0	0	0	0	0	42	0	0	0	Bacteria(100);Firmicutes(100);Clostridia(100);Clostridia_UCG-014(100);Clostridia_UCG-014_fa(100);Clostridia_UCG-014_ge(100);
asv_1378	0	0	0	56	0	0	0	16	0	0	0	0	0	0	0	0	0	0	0	0	0	0	Bacteria(100);Bacteroidota(100);Bacteroidia(100);Flavobacteriales(100);Flavobacteriaceae(100);Flavobacterium(100);
asv_1379	0	0	0	0	0	0	72	0	0	0	0	0	0	0	0	0	0	0	0	0	0	0	Bacteria(100);Proteobacteria(100);Gammaproteobacteria(100);Pseudomonadales(83);Pseudomonadaceae(83);Pseudomonadaceae(83);
asv_1380	0	0	0	0	0	0	21	0	19	0	0	0	0	0	12	0	0	0	0	0	20	0	Bacteria(100);Firmicutes(100);Clostridia(100);Oscillospirales(100);Oscillospiraceae(99);Oscillospiraceae(99);
asv_1381	0	0	0	0	0	0	20	0	0	0	5	0	0	0	0	0	0	0	47	0	0	0	Bacteria(100);Bacteroidota(100);Bacteroidia(100);Bacteroidales(100);Bacteroidales(100);Bacteroidales(100);
asv_1382	0	0	0	0	0	0	0	0	0	0	0	72	0	0	0	0	0	0	0	0	0	0	Bacteria(100);Desulfobacterota(100);Desulfobulbia(100);Desulfobulbales(100);Desulfobulbaceae(100);Desulfobulbaceae(100);
asv_1383	0	0	0	0	0	0	0	0	0	0	0	10	0	0	0	0	0	62	0	0	0	0	Bacteria(100);Firmicutes(100);Clostridia(100);Oscillospirales(100);Ruminococcaceae(95);uncultured(90);
asv_1384	0	0	0	0	0	0	0	0	0	0	0	0	0	0	0	0	0	47	0	0	25	0	Bacteria(100);Firmicutes(100);Clostridia(100);Oscillospirales(100);Butyricicoccaceae(100);UCG-009(100);
asv_1385	61	0	0	0	0	0	0	0	0	0	0	0	0	0	0	0	0	0	0	0	10	0	Bacteria(100);Bacteroidota(100);Bacteroidia(100);Bacteroidales(100);Tannerellaceae(99);Tannerellaceae(99);
asv_1386	0	0	0	0	25	0	0	0	30	0	0	0	0	0	0	0	0	0	0	0	16	0	Bacteria(100);Bacteroidota(100);Bacteroidia(100);Bacteroidales(100);Tannerellaceae(100);uncultured(99);
asv_1387	0	0	0	0	0	0	71	0	0	0	0	0	0	0	0	0	0	0	0	0	0	0	Bacteria(100);Firmicutes(100);Clostridia(100);Lachnospirales(100);Lachnospiraceae(100);Robinsoniella(98);
asv_1388	0	0	0	0	0	0	32	0	0	0	0	0	0	0	0	39	0	0	0	0	0	0	Bacteria(100);Bacteroidota(100);Bacteroidia(100);Bacteroidales(100);Rikenellaceae(100);Rikenellaceae(100);
asv_1389	0	0	0	0	0	0	31	0	0	0	0	40	0	0	0	0	0	0	0	0	0	0	Bacteria(100);Proteobacteria(100);Gammaproteobacteria(100);Enterobacterales(100);Erwiniaceae(95);Erwinia(94);
asv_1390	0	0	0	0	0	0	0	0	0	0	0	0	0	0	0	0	28	0	43	0	0	0	Bacteria(100);Planctomycetota(100);vadinHA49(100);vadinHA49_or(100);vadinHA49_fa(100);vadinHA49_ge(100);
asv_1391	25	0	0	0	0	0	0	0	0	0	0	0	0	0	0	0	0	45	0	0	0	0	Bacteria(100);Firmicutes(100);Clostridia(100);Peptococcales(100);Peptococcaceae(100);uncultured(100);
asv_1392	18	0	0	0	0	0	0	0	32	0	0	0	0	0	0	0	0	0	20	0	0	0	Bacteria(100);Spirochaetota(96);Spirochaetia(96);Spirochaetales(96);Spirochaetaceae(96);Sediminispirochaeta(92);
asv_1394	0	0	70	0	0	0	0	0	0	0	0	0	0	0	0	0	0	0	0	0	0	0	Bacteria(100);Bacteroidota(100);Bacteroidia(100);Bacteroidales(100);Tannerellaceae(100);Parabacteroides(95);
asv_1395	0	0	0	70	0	0	0	0	0	0	0	0	0	0	0	0	0	0	0	0	0	0	Bacteria(100);Proteobacteria(100);Alphaproteobacteria(100);Caulobacterales(100);Caulobacteraceae(100);Brevundimonas(98);
asv_1396	0	0	0	36	0	0	0	0	0	0	0	0	0	0	0	0	0	34	0	0	0	0	Bacteria(100);Firmicutes(100);Bacilli(100);Erysipelotrichales(100);Erysipelotrichaceae(100);Breznakia(100);
asv_1397	0	0	0	28	0	0	0	0	0	0	0	0	0	42	0	0	0	0	0	0	0	0	Bacteria(100);Bacteroidota(100);Bacteroidia(100);Bacteroidales(100);Dysgonomonadaceae(98);Dysgonomonadaceae(98);
asv_1398	0	0	0	0	27	0	0	0	0	0	0	15	0	0	0	0	0	0	28	0	0	0	Bacteria(100);Bacteroidota(100);Bacteroidia(100);Bacteroidales(100);Tannerellaceae(100);Tannerellaceae(100);
asv_1399	0	0	0	0	0	0	34	0	0	0	0	0	0	36	0	0	0	0	0	0	0	0	Bacteria(100);Bacteroidota(100);Bacteroidia(100);Bacteroidales(100);Rikenellaceae(100);Alistipes(97);
asv_1400	0	0	0	0	0	0	0	0	0	0	0	0	0	0	31	0	18	0	0	0	21	0	Bacteria(100);Firmicutes(99);Clostridia(95);Clostridia(95);Clostridia(95);Clostridia(95);
asv_1401	0	0	0	0	0	0	0	0	0	0	0	0	0	0	0	0	0	70	0	0	0	0	Bacteria(100);Firmicutes(100);Clostridia(100);Oscillospirales(100);Ruminococcaceae(100);uncultured(98);
asv_1402	0	0	0	0	0	0	0	0	0	0	0	0	0	0	0	0	0	68	0	2	0	0	Bacteria(100);Actinobacteriota(100);Actinobacteria(100);Propionibacteriales(100);Propionibacteriaceae(100);Propionibacteriaceae(100);
asv_1403	0	0	0	0	0	0	0	0	0	0	0	0	0	0	0	0	0	52	0	18	0	0	Bacteria(100);Firmicutes(100);Clostridia(100);Christensenellales(99);Christensenellaceae(99);Christensenellaceae_R-7_group(99);
asv_1404	15	0	0	0	0	0	0	0	0	0	0	0	0	0	0	0	0	28	0	26	0	0	Bacteria(100);Firmicutes(100);Clostridia(100);Oscillospirales(100);Ruminococcaceae(100);Incertae_Sedis(100);
asv_1405	0	21	0	17	0	0	0	0	0	0	0	12	0	0	0	0	0	19	0	0	0	0	Bacteria(100);Firmicutes(100);Clostridia(100);Oscillospirales(100);Ruminococcaceae(97);uncultured(91);
asv_1406	0	0	14	0	0	0	0	0	0	0	0	0	0	0	0	0	0	0	0	0	31	24	Bacteria(100);Desulfobacterota(100);Desulfobacteria(100);Desulfobacterales(100);Desulfobacteraceae(95);Desulfobotulus(95);
asv_1407	0	0	0	0	0	0	25	0	0	0	0	0	0	0	44	0	0	0	0	0	0	0	Bacteria(100);Firmicutes(100);Bacilli(100);Lactobacillales(100);Lactobacillales(100);Lactobacillales(100);
asv_1408	0	0	0	0	0	0	0	0	15	0	0	0	0	0	0	0	0	54	0	0	0	0	Bacteria(100);Firmicutes(100);Clostridia(100);Lachnospirales(100);Lachnospiraceae(100);Tuzzerella(93);
asv_1409	0	0	0	0	0	0	0	0	0	0	0	12	0	57	0	0	0	0	0	0	0	0	Bacteria(100);Firmicutes(100);Bacilli(100);RF39(100);RF39_fa(100);RF39_ge(100);
asv_1410	0	0	0	0	0	0	0	0	0	0	0	7	0	0	0	0	0	47	0	0	15	0	Bacteria(100);Firmicutes(100);Clostridia(100);Oscillospirales(100);Ruminococcaceae(99);uncultured(94);
asv_1411	0	0	0	0	0	0	0	0	0	0	0	0	0	30	0	0	0	0	0	0	0	39	Bacteria(100);Firmicutes(100);Clostridia(99);Christensenellales(98);Christensenellaceae(98);Christensenellaceae_R-7_group(98);
asv_1412	0	0	0	0	0	0	0	0	0	0	0	0	0	0	0	0	11	58	0	0	0	0	Bacteria(100);Firmicutes(100);Clostridia(100);Oscillospirales(100);Ruminococcaceae(100);Ruminococcaceae(100);
asv_1413	0	0	0	0	0	0	0	0	0	0	0	0	0	0	0	0	0	69	0	0	0	0	Bacteria(100);Firmicutes(100);Clostridia(100);Lachnospirales(100);Lachnospiraceae(100);Lachnospiraceae(100);
asv_1414	0	0	0	0	0	0	0	0	0	0	0	0	0	0	0	0	0	0	0	0	69	0	Bacteria(100);Firmicutes(100);Clostridia(100);Christensenellales(100);Christensenellaceae(100);Christensenellaceae_R-7_group(100);
asv_1415	64	0	4	0	0	0	0	0	0	0	0	0	0	0	0	0	0	0	0	0	0	0	Bacteria(100);Bacteroidota(100);Bacteroidia(99);Bacteroidales(93);Marinifilaceae(88);Marinifilaceae(88);
asv_1416	30	0	0	0	0	0	0	0	0	0	0	38	0	0	0	0	0	0	0	0	0	0	Bacteria(100);Firmicutes(100);Clostridia(100);Clostridia_UCG-014(100);Clostridia_UCG-014_fa(100);Clostridia_UCG-014_ge(100);
asv_1417	24	0	23	0	0	0	0	0	0	0	0	0	0	0	21	0	0	0	0	0	0	0	Bacteria(100);Bacteroidota(100);Bacteroidia(100);Bacteroidales(99);Rikenellaceae(99);Alistipes(99);
asv_1418	0	0	36	0	0	0	0	0	0	0	0	0	0	32	0	0	0	0	0	0	0	0	Bacteria(100);Bacteroidota(100);Bacteroidia(100);Bacteroidales(100);Dysgonomonadaceae(100);Dysgonomonadaceae(100);
asv_1419	0	0	15	0	0	0	0	0	0	0	0	0	4	0	49	0	0	0	0	0	0	0	Bacteria(100);Firmicutes(100);Clostridia(100);Clostridia_UCG-014(100);Clostridia_UCG-014_fa(100);Clostridia_UCG-014_ge(100);
asv_1420	0	0	0	0	37	0	0	0	0	0	0	0	0	0	0	0	21	0	0	0	10	0	Bacteria(100);Desulfobacterota(100);Desulfobacteria(100);Desulfobacterales(100);Desulfobacteraceae(100);Desulfobotulus(100);
asv_1422	0	0	0	0	0	0	46	0	0	0	0	0	0	0	22	0	0	0	0	0	0	0	Bacteria(100);Patescibacteria(100);Gracilibacteria(100);JGI_0000069-P22(100);JGI_0000069-P22_fa(100);JGI_0000069-P22_ge(100);
asv_1423	0	0	0	0	0	0	0	0	30	0	0	0	0	0	38	0	0	0	0	0	0	0	Bacteria(100);Bacteroidota(100);Bacteroidia(100);Bacteroidales(100);Paludibacteraceae(99);Paludibacteraceae(99);
asv_1424	0	0	0	0	0	0	0	0	0	0	0	52	0	0	0	0	16	0	0	0	0	0	Bacteria(100);Firmicutes(100);Clostridia(100);Oscillospirales(100);Oscillospiraceae(100);Oscillospiraceae(100);
asv_1425	0	0	0	0	0	0	0	0	0	0	0	0	0	0	0	0	0	0	0	0	68	0	Bacteria(100);Firmicutes(100);Clostridia(100);Oscillospirales(100);Oscillospiraceae(100);Oscillospiraceae(100);
asv_1426	59	0	0	0	0	0	8	0	0	0	0	0	0	0	0	0	0	0	0	0	0	0	Bacteria(100);Firmicutes(100);Clostridia(100);Oscillospirales(100);Ruminococcaceae(91);Ruminococcaceae(91);
asv_1427	24	0	0	0	0	0	0	0	22	0	0	21	0	0	0	0	0	0	0	0	0	0	Bacteria(100);Rs-K70_termite_group(100);Rs-K70_termite_group_cl(100);Rs-K70_termite_group_or(100);Rs-K70_termite_group_fa(100);Rs-K70_termite_group_ge(100);
asv_1428	13	0	0	0	0	0	0	0	0	0	0	0	0	6	0	0	0	8	0	0	0	40	Bacteria(100);Bacteroidota(100);Bacteroidia(100);Bacteroidales(100);Bacteroidales(100);Bacteroidales(100);
asv_1429	0	0	40	0	0	0	0	0	0	0	0	27	0	0	0	0	0	0	0	0	0	0	Bacteria(100);Bacteroidota(100);Bacteroidia(100);Bacteroidales(100);Paludibacteraceae(99);Paludibacteraceae(99);
asv_1430	0	0	38	0	0	0	0	0	0	0	0	0	0	0	0	0	19	0	10	0	0	0	Bacteria(100);Bacteroidota(100);Bacteroidia(100);Bacteroidales(90);Bacteroidales(90);Bacteroidales(90);
asv_1431	0	0	14	11	0	0	0	0	0	0	0	0	0	0	42	0	0	0	0	0	0	0	Bacteria(100);Actinobacteriota(100);Actinobacteria(100);Propionibacteriales(100);Propionibacteriaceae(100);Propionibacterium(100);
asv_1432	0	0	0	0	14	0	0	0	0	0	0	0	0	0	0	0	25	0	0	0	0	28	Bacteria(100);Firmicutes(100);Bacilli(100);Acholeplasmatales(100);Acholeplasmataceae(100);Acholeplasma(99);
asv_1433	0	0	0	0	0	0	42	0	0	0	0	0	0	0	25	0	0	0	0	0	0	0	Bacteria(100);Firmicutes(100);Negativicutes(100);Acidaminococcales(87);Acidaminococcaceae(87);uncultured(87);
asv_1434	0	0	0	0	0	0	36	0	0	0	0	0	0	31	0	0	0	0	0	0	0	0	Bacteria(100);Bacteroidota(100);Bacteroidia(100);Bacteroidales(100);Rikenellaceae(100);Alistipes(95);
asv_1435	0	0	0	0	0	0	0	0	0	0	0	0	0	67	0	0	0	0	0	0	0	0	Bacteria(100);Firmicutes(100);Clostridia(100);Peptococcales(100);Peptococcaceae(100);uncultured(100);
asv_1436	0	0	0	0	0	0	0	0	0	0	0	0	0	64	0	0	0	0	0	3	0	0	Bacteria(100);Firmicutes(100);Bacilli(100);RF39(100);RF39_fa(100);RF39_ge(100);
asv_1437	0	0	0	0	0	0	0	0	0	0	0	0	0	0	0	0	0	67	0	0	0	0	Bacteria(100);Firmicutes(100);Clostridia(100);Oscillospirales(100);Ruminococcaceae(98);uncultured(83);
asv_1438	54	0	0	0	0	0	0	0	12	0	0	0	0	0	0	0	0	0	0	0	0	0	Bacteria(100);Bacteroidota(100);Bacteroidia(100);Bacteroidales(99);Rikenellaceae(99);Alistipes(96);
asv_1439	34	8	18	0	3	0	0	0	0	0	0	0	0	0	0	0	0	0	0	0	3	0	Bacteria(100);Firmicutes(100);Clostridia(100);Oscillospirales(98);Butyricicoccaceae(85);Butyricicoccaceae(85);
asv_1440	31	0	0	0	0	0	0	0	0	0	0	0	0	0	0	0	0	35	0	0	0	0	Bacteria(100);Bacteroidota(100);Bacteroidia(100);Bacteroidales(100);Rikenellaceae(100);Alistipes(99);
asv_1441	28	0	9	7	0	0	0	0	0	0	0	10	0	11	0	0	0	1	0	0	0	0	Bacteria(100);Firmicutes(100);Clostridia(99);Christensenellales(99);Christensenellaceae(99);Christensenellaceae_R-7_group(99);
asv_1442	14	0	0	0	0	0	0	0	0	0	0	22	0	0	0	0	0	0	30	0	0	0	Bacteria(100);Firmicutes(86);Firmicutes(86);Firmicutes(86);Firmicutes(86);Firmicutes(86);
asv_1443	9	0	0	0	0	0	0	0	0	0	0	8	0	26	0	0	0	0	23	0	0	0	Bacteria(100);Bacteroidota(100);Bacteroidia(100);Bacteroidales(99);Rikenellaceae(97);Alistipes(90);
asv_1444	0	0	51	0	0	0	0	0	0	0	0	0	0	0	0	0	0	0	0	0	15	0	Bacteria(100);Firmicutes(100);Bacilli(100);RF39(100);RF39_fa(100);RF39_ge(100);
asv_1445	0	0	0	44	0	0	0	0	0	0	0	0	0	0	0	0	0	0	0	0	0	22	Bacteria(100);Bacteroidota(100);Bacteroidia(100);Bacteroidales(100);Bacteroidaceae(99);Bacteroides(99);
asv_1446	0	0	0	31	0	0	0	0	0	0	0	0	0	2	0	0	0	33	0	0	0	0	Bacteria(100);Firmicutes(100);Clostridia(100);Oscillospirales(100);Ruminococcaceae(98);uncultured(89);
asv_1447	0	0	0	0	0	0	37	0	0	0	0	29	0	0	0	0	0	0	0	0	0	0	Bacteria(100);Planctomycetota(100);vadinHA49(100);vadinHA49_or(100);vadinHA49_fa(100);vadinHA49_ge(100);
asv_1448	0	0	0	0	0	0	0	0	0	0	0	66	0	0	0	0	0	0	0	0	0	0	Bacteria(100);Desulfobacterota(100);Desulfovibrionia(100);Desulfovibrionales(100);Desulfovibrionaceae(99);Desulfovibrio(96);
asv_1449	0	0	0	0	0	0	0	0	0	0	0	18	0	0	0	0	0	0	23	0	25	0	Bacteria(100);Bacteroidota(100);Bacteroidia(100);Bacteroidales(100);Rikenellaceae(100);Rikenellaceae(100);
asv_1450	0	0	0	0	0	0	0	0	0	0	0	0	0	37	0	0	0	29	0	0	0	0	Bacteria(100);Firmicutes(95);Clostridia(94);Clostridia(94);Clostridia(94);Clostridia(94);
asv_1451	0	0	0	0	0	0	0	0	0	0	0	0	0	15	0	0	0	28	23	0	0	0	Bacteria(100);Desulfobacterota(95);Desulfovibrionia(95);Desulfovibrionales(95);Desulfovibrionaceae(95);Desulfovibrio(88);
asv_1452	0	0	0	0	0	0	0	0	0	0	0	0	0	0	30	0	0	36	0	0	0	0	Bacteria(100);Firmicutes(100);Bacilli(100);RF39(100);RF39_fa(100);RF39_ge(100);
asv_1453	0	0	0	0	0	0	0	0	0	0	0	0	0	0	0	0	66	0	0	0	0	0	Bacteria(100);Firmicutes(100);Clostridia(100);Christensenellales(93);Christensenellaceae(93);Christensenellaceae(93);
asv_1454	65	0	0	0	0	0	0	0	0	0	0	0	0	0	0	0	0	0	0	0	0	0	Bacteria(100);Firmicutes(100);Clostridia(100);Oscillospirales(100);Oscillospirales_fa(93);Oscillospirales_ge(93);
asv_1455	2	0	0	24	0	0	0	0	0	0	0	0	0	18	0	0	0	0	0	21	0	0	Bacteria(100);Planctomycetota(100);vadinHA49(100);vadinHA49_or(100);vadinHA49_fa(100);vadinHA49_ge(100);
asv_1456	0	53	0	0	0	0	0	0	0	0	0	0	0	0	0	0	0	0	0	0	12	0	Bacteria(100);Firmicutes(100);Clostridia(100);Oscillospirales(100);Ruminococcaceae(98);Candidatus_Soleaferrea(97);
asv_1457	0	0	65	0	0	0	0	0	0	0	0	0	0	0	0	0	0	0	0	0	0	0	Bacteria(100);Bacteroidota(100);Bacteroidia(100);Bacteroidales(100);Tannerellaceae(100);Parabacteroides(97);
asv_1458	0	0	0	0	41	0	0	0	0	0	0	0	0	24	0	0	0	0	0	0	0	0	Bacteria(100);Patescibacteria(100);Gracilibacteria(100);JGI_0000069-P22(100);JGI_0000069-P22_fa(100);JGI_0000069-P22_ge(100);
asv_1459	0	0	0	0	0	0	0	0	0	0	0	34	0	31	0	0	0	0	0	0	0	0	Bacteria(100);Firmicutes(99);Clostridia(96);Christensenellales(88);Christensenellaceae(88);uncultured(80);
asv_1460	0	0	0	0	0	0	0	0	0	0	0	0	0	65	0	0	0	0	0	0	0	0	Bacteria(100);Firmicutes(100);Bacilli(100);RF39(100);RF39_fa(100);RF39_ge(100);
asv_1461	0	0	0	0	0	0	0	0	0	0	0	0	0	0	65	0	0	0	0	0	0	0	Bacteria(100);Firmicutes(100);Bacilli(100);Lactobacillales(100);Lactobacillales(100);Lactobacillales(100);
asv_1462	0	0	0	0	0	0	0	0	0	0	0	0	0	0	0	0	0	65	0	0	0	0	Bacteria(100);Firmicutes(100);Clostridia(100);Peptococcales(100);Peptococcaceae(100);uncultured(100);
asv_1463	0	0	0	0	0	0	0	0	0	0	0	0	0	0	0	0	0	65	0	0	0	0	Bacteria(100);Firmicutes(99);Clostridia(98);Christensenellales(97);Christensenellaceae(97);Christensenellaceae_R-7_group(97);
asv_1464	0	0	0	0	0	0	0	0	0	0	0	0	0	0	0	0	0	0	35	0	30	0	Bacteria(100);Firmicutes(100);Clostridia(100);Oscillospirales(100);Oscillospiraceae(99);Oscillospiraceae(99);
asv_1465	56	0	0	0	0	0	0	0	8	0	0	0	0	0	0	0	0	0	0	0	0	0	Bacteria(100);Proteobacteria(99);Alphaproteobacteria(99);Rhizobiales(99);Rhizobiales(99);Rhizobiales(99);
asv_1466	14	0	0	0	36	0	0	0	14	0	0	0	0	0	0	0	0	0	0	0	0	0	Bacteria(100);Firmicutes(100);Clostridia(100);Christensenellales(100);Christensenellaceae(100);Christensenellaceae_R-7_group(100);
asv_1467	11	0	0	0	0	0	0	0	0	0	0	0	0	12	0	0	0	0	0	0	0	41	Bacteria(100);Firmicutes(100);Clostridia(100);Oscillospirales(100);Oscillospirales(100);Oscillospirales(100);
asv_1468	0	0	14	0	0	0	0	0	0	0	17	0	0	0	0	0	33	0	0	0	0	0	Bacteria(100);Bacteroidota(100);Bacteroidia(100);Bacteroidales(100);Paludibacteraceae(99);Paludibacteraceae(99);
asv_1469	0	0	8	0	0	0	0	0	0	0	0	0	0	3	0	0	29	0	0	0	21	3	Bacteria(100);Synergistota(100);Synergistia(100);Synergistales(100);Synergistaceae(100);uncultured(84);
asv_1470	0	0	0	19	0	0	0	0	0	0	0	7	0	0	0	0	0	25	0	13	0	0	Bacteria(100);Firmicutes(100);Clostridia(100);Oscillospirales(100);Ruminococcaceae(98);uncultured(94);
asv_1471	0	0	0	0	0	0	0	0	64	0	0	0	0	0	0	0	0	0	0	0	0	0	Bacteria(100);Firmicutes(100);Clostridia(100);Oscillospirales(100);Butyricicoccaceae(98);UCG-009(98);
asv_1472	0	0	0	0	0	0	0	0	20	0	0	0	0	0	0	0	0	44	0	0	0	0	Bacteria(100);Firmicutes(100);Clostridia(100);Oscillospirales(100);Ruminococcaceae(91);Ruminococcaceae(91);
asv_1473	0	0	0	0	0	0	0	0	0	0	0	0	0	17	0	0	0	23	0	0	0	24	Bacteria(100);Planctomycetota(100);vadinHA49(100);vadinHA49_or(100);vadinHA49_fa(100);vadinHA49_ge(100);
asv_1474	0	0	0	0	0	0	0	0	0	0	0	0	0	0	0	0	64	0	0	0	0	0	Bacteria(100);Firmicutes(100);Clostridia(99);Christensenellales(88);Christensenellaceae(88);Christensenellaceae(88);
asv_1475	0	0	0	0	0	0	0	0	0	0	0	0	0	0	0	0	0	64	0	0	0	0	Bacteria(100);Bacteroidota(100);Bacteroidia(100);Bacteroidales(100);Bacteroidaceae(94);Bacteroides(94);
asv_1476	0	0	0	0	0	0	0	0	0	0	0	0	0	0	0	0	0	0	0	0	64	0	Bacteria(100);Firmicutes(100);Clostridia(100);Lachnospirales(100);Lachnospiraceae(100);Lachnospiraceae(100);
asv_1477	0	0	0	0	0	0	0	0	0	0	0	0	0	0	0	0	0	0	0	0	64	0	Bacteria(100);Firmicutes(100);Bacilli(100);Erysipelotrichales(99);Erysipelatoclostridiaceae(97);Erysipelatoclostridiaceae(97);
asv_1478	46	0	0	0	0	0	0	0	0	0	0	0	0	0	17	0	0	0	0	0	0	0	Bacteria(100);Proteobacteria(98);Alphaproteobacteria(98);Rhodospirillales(84);Rhodospirillales(84);Rhodospirillales(84);
asv_1479	16	12	0	0	0	0	0	0	0	0	0	0	0	9	23	0	0	3	0	0	0	0	Bacteria(100);Bacteroidota(100);Bacteroidia(100);Bacteroidales(99);Tannerellaceae(90);Tannerellaceae(90);
asv_1480	0	0	0	26	0	0	0	0	0	0	0	15	0	0	0	0	22	0	0	0	0	0	Bacteria(100);Proteobacteria(100);Alphaproteobacteria(100);Sphingomonadales(100);Sphingomonadaceae(100);Sandaracinobacter(84);
asv_1481	0	0	0	0	14	0	0	0	0	0	0	0	0	0	0	0	49	0	0	0	0	0	Bacteria(100);Firmicutes(96);Clostridia(96);Clostridia_vadinBB60_group(86);Clostridia_vadinBB60_group_fa(86);Clostridia_vadinBB60_group_ge(86);
asv_1482	0	0	0	0	0	0	0	0	63	0	0	0	0	0	0	0	0	0	0	0	0	0	Bacteria(100);Firmicutes(100);Bacilli(100);Lactobacillales(100);Streptococcaceae(100);Lactococcus(100);
asv_1483	0	0	0	0	0	0	0	0	0	0	9	26	0	28	0	0	0	0	0	0	0	0	Bacteria(100);Firmicutes(97);Clostridia(90);Christensenellales(85);Christensenellaceae(85);Christensenellaceae_R-7_group(85);
asv_1484	0	0	0	0	0	0	0	0	0	0	0	3	0	13	0	0	19	1	27	0	0	0	Bacteria(100);Firmicutes(100);Bacilli(100);Lactobacillales(100);Lactobacillales(100);Lactobacillales(100);
asv_1485	0	0	0	0	0	0	0	0	0	0	0	0	0	0	0	0	0	0	0	0	20	43	Bacteria(100);Firmicutes(100);Bacilli(100);Acholeplasmatales(100);Acholeplasmataceae(100);Acholeplasma(100);
asv_1486	22	0	0	0	0	0	0	0	0	0	0	0	0	22	18	0	0	0	0	0	0	0	Bacteria(100);Desulfobacterota(100);Desulfovibrionia(100);Desulfovibrionales(100);Desulfovibrionaceae(100);Desulfovibrio(93);
asv_1487	12	8	0	0	0	0	0	0	0	0	0	0	0	10	28	0	0	4	0	0	0	0	Bacteria(100);Bacteroidota(100);Bacteroidia(100);Bacteroidales(100);Tannerellaceae(83);Tannerellaceae(83);
asv_1488	0	0	0	28	0	0	0	0	0	0	0	0	0	11	0	0	0	9	0	0	0	14	Bacteria(100);Planctomycetota(100);vadinHA49(100);vadinHA49_or(100);vadinHA49_fa(100);vadinHA49_ge(100);
asv_1489	0	0	0	0	0	0	28	0	0	0	0	34	0	0	0	0	0	0	0	0	0	0	Bacteria(100);Proteobacteria(100);Gammaproteobacteria(100);Enterobacterales(100);Erwiniaceae(87);Erwiniaceae(87);
asv_1490	0	0	0	0	0	0	0	0	0	0	0	62	0	0	0	0	0	0	0	0	0	0	Bacteria(100);Firmicutes(100);Clostridia(100);Oscillospirales(100);Ruminococcaceae(89);Ruminococcaceae(89);
asv_1491	0	0	0	0	0	0	0	0	0	0	0	44	0	0	0	0	0	0	0	0	0	18	Bacteria(100);Firmicutes(100);Clostridia(100);Peptococcales(100);Peptococcaceae(100);uncultured(100);
asv_1492	0	0	0	0	0	0	0	0	0	0	0	0	0	62	0	0	0	0	0	0	0	0	Bacteria(100);Bacteroidota(100);Bacteroidia(100);Bacteroidales(100);Williamwhitmaniaceae(100);uncultured(100);
asv_1493	0	0	0	0	0	0	0	0	0	0	0	0	0	0	0	0	14	0	48	0	0	0	Bacteria(100);Firmicutes(99);Clostridia(82);Clostridia(82);Clostridia(82);Clostridia(82);
asv_1494	0	0	0	0	0	0	0	0	0	0	0	0	0	0	0	0	0	62	0	0	0	0	Bacteria(100);Firmicutes(99);Clostridia(98);Christensenellales(98);Christensenellaceae(98);Christensenellaceae_R-7_group(98);
asv_1495	0	0	0	0	0	0	0	0	0	0	0	0	0	0	0	0	0	62	0	0	0	0	Bacteria(100);Firmicutes(100);Clostridia(99);Christensenellales(96);Christensenellaceae(96);Christensenellaceae_R-7_group(96);
asv_1496	0	0	0	0	0	0	0	0	0	0	0	0	0	0	0	0	0	62	0	0	0	0	Bacteria(100);Firmicutes(100);Clostridia(100);Lachnospirales(100);Lachnospiraceae(100);Lachnospiraceae(100);
asv_1497	0	0	0	0	0	0	0	0	0	0	0	0	0	0	0	0	0	19	0	0	43	0	Bacteria(100);Firmicutes(100);Clostridia(100);Christensenellales(100);Christensenellaceae(100);Christensenellaceae_R-7_group(100);
asv_1498	0	0	0	0	0	0	0	0	0	0	0	0	0	0	0	0	0	0	62	0	0	0	Bacteria(100);Firmicutes(100);Clostridia(100);Oscillospirales(100);UCG-010(95);UCG-010_ge(95);
asv_1499	0	0	0	0	0	0	0	0	0	0	0	0	0	0	0	0	0	0	0	0	34	28	Bacteria(100);Desulfobacterota(100);Desulfobacteria(100);Desulfobacterales(100);Desulfobacteraceae(99);Desulfobotulus(99);
asv_1500	33	0	0	0	0	0	0	0	0	0	0	0	0	4	0	0	0	0	0	0	24	0	Bacteria(100);Firmicutes(100);Clostridia(100);Oscillospirales(99);Ruminococcaceae(99);Candidatus_Soleaferrea(99);
asv_1501	14	0	0	0	0	0	0	0	0	0	0	0	0	6	0	0	0	7	0	0	0	34	Bacteria(100);Bacteroidota(100);Bacteroidia(100);Bacteroidales(100);Bacteroidales(100);Bacteroidales(100);
asv_1502	4	0	0	11	0	0	0	0	0	0	0	8	0	7	0	0	0	10	7	0	14	0	Bacteria(100);Firmicutes(100);Clostridia(100);Oscillospirales(100);Ruminococcaceae(96);Ruminococcaceae(96);
asv_1503	0	0	61	0	0	0	0	0	0	0	0	0	0	0	0	0	0	0	0	0	0	0	Bacteria(100);Bacteroidota(100);Bacteroidia(100);Bacteroidales(100);Tannerellaceae(100);Parabacteroides(99);
asv_1504	0	0	0	0	22	0	0	0	0	0	0	14	0	0	0	0	0	0	25	0	0	0	Bacteria(100);Bacteroidota(100);Bacteroidia(100);Bacteroidales(100);Tannerellaceae(100);Tannerellaceae(100);
asv_1505	0	0	0	0	0	0	0	0	0	0	0	61	0	0	0	0	0	0	0	0	0	0	Bacteria(100);Bacteroidota(100);Bacteroidia(100);Bacteroidales(100);Dysgonomonadaceae(100);uncultured(93);
asv_1506	0	0	0	0	0	0	0	0	0	0	0	29	15	0	0	0	0	17	0	0	0	0	Bacteria(100);Firmicutes(100);Bacilli(100);Erysipelotrichales(100);Erysipelotrichaceae(99);Erysipelotrichaceae(99);
asv_1507	0	0	0	0	0	0	0	0	0	0	0	0	0	61	0	0	0	0	0	0	0	0	Bacteria(100);Firmicutes(100);Clostridia(100);Oscillospirales(100);Ruminococcaceae(94);Ruminococcaceae(94);
asv_1508	0	0	0	0	0	0	0	0	0	0	0	0	0	32	0	0	0	9	20	0	0	0	Bacteria(100);Firmicutes(100);Clostridia(99);Clostridia(99);Clostridia(99);Clostridia(99);
asv_1509	0	0	0	0	0	0	0	0	0	0	0	0	0	14	0	0	0	0	38	0	9	0	Bacteria(100);Firmicutes(97);Clostridia(93);Oscillospirales(91);Ruminococcaceae(81);Ruminococcaceae(81);
asv_1510	0	0	0	0	0	0	0	0	0	0	0	0	0	0	41	0	0	0	20	0	0	0	Bacteria(100);Planctomycetota(100);vadinHA49(100);vadinHA49_or(100);vadinHA49_fa(100);vadinHA49_ge(100);
asv_1511	0	0	0	0	0	0	0	0	0	0	0	0	0	0	25	0	0	0	0	36	0	0	Bacteria(100);Desulfobacterota(100);Desulfovibrionia(100);Desulfovibrionales(100);Desulfovibrionaceae(100);Desulfovibrio(98);
asv_1512	0	0	0	0	0	0	0	0	0	0	0	0	0	0	0	0	0	40	21	0	0	0	Bacteria(100);Firmicutes(100);Clostridia(100);Christensenellales(100);Christensenellaceae(100);Christensenellaceae_R-7_group(100);
asv_1513	50	0	0	0	0	0	0	0	0	0	0	0	0	0	0	0	10	0	0	0	0	0	Bacteria(100);Proteobacteria(98);Alphaproteobacteria(98);Rhodospirillales(91);Rhodospirillales(91);Rhodospirillales(91);
asv_1514	33	0	0	0	0	0	0	0	0	0	0	27	0	0	0	0	0	0	0	0	0	0	Bacteria(100);Bacteroidota(100);Bacteroidia(100);Bacteroidales(100);Rikenellaceae(100);Alistipes(99);
asv_1515	21	0	0	0	0	0	0	0	7	0	0	0	0	22	0	0	0	10	0	0	0	0	Bacteria(100);Firmicutes(92);Clostridia(86);Clostridia(86);Clostridia(86);Clostridia(86);
asv_1516	0	0	0	0	0	0	60	0	0	0	0	0	0	0	0	0	0	0	0	0	0	0	Bacteria(100);Firmicutes(100);Negativicutes(100);Acidaminococcales(86);Acidaminococcaceae(86);uncultured(85);
asv_1517	0	0	0	0	0	0	0	0	10	0	0	23	0	27	0	0	0	0	0	0	0	0	Bacteria(100);Bacteroidota(100);Bacteroidia(100);Bacteroidales(100);Rikenellaceae(100);Alistipes(97);
asv_1518	0	0	0	0	0	0	0	0	0	0	0	51	0	0	0	0	0	9	0	0	0	0	Bacteria(100);Firmicutes(100);Clostridia(100);Christensenellales(100);Christensenellaceae(100);Christensenellaceae_R-7_group(100);
asv_1519	0	0	0	0	0	0	0	0	0	0	0	0	0	0	0	0	9	0	51	0	0	0	Bacteria(100);Firmicutes(100);Clostridia(100);Oscillospirales(100);Oscillospirales_fa(90);Oscillospirales_ge(90);
asv_1520	0	0	0	0	0	0	0	0	0	0	0	0	0	0	0	0	0	60	0	0	0	0	Bacteria(100);Firmicutes(94);Clostridia(91);Clostridia(91);Clostridia(91);Clostridia(91);
asv_1521	31	0	0	0	0	0	0	0	0	0	0	13	0	0	0	0	0	0	0	0	15	0	Bacteria(100);Firmicutes(100);Clostridia(100);Oscillospirales(100);Ruminococcaceae(100);Candidatus_Soleaferrea(99);
asv_1522	23	0	0	0	0	0	0	0	0	0	7	0	0	0	0	14	0	0	0	0	0	15	Bacteria(100);Firmicutes(100);Clostridia(100);Oscillospirales(100);Oscillospirales_fa(100);Oscillospirales_ge(100);
asv_1523	10	0	0	0	0	0	0	0	0	0	0	0	0	0	0	0	0	49	0	0	0	0	Bacteria(100);Firmicutes(100);Clostridia(100);Oscillospirales(100);Ruminococcaceae(99);uncultured(84);
asv_1524	9	0	8	0	0	0	0	0	0	0	0	0	0	0	0	0	0	0	5	0	37	0	Bacteria(100);Firmicutes(100);Clostridia(100);Oscillospirales(100);Ruminococcaceae(100);Candidatus_Soleaferrea(90);
asv_1525	0	0	59	0	0	0	0	0	0	0	0	0	0	0	0	0	0	0	0	0	0	0	Bacteria(100);Firmicutes(100);Bacilli(100);Erysipelotrichales(100);Erysipelatoclostridiaceae(100);Erysipelatoclostridium(98);
asv_1526	0	0	0	0	3	0	0	0	0	0	0	0	0	0	0	0	34	0	0	0	0	22	Bacteria(100);Spirochaetota(99);Spirochaetia(99);Spirochaetales(99);Spirochaetaceae(99);Sediminispirochaeta(97);
asv_1527	0	0	0	0	0	0	0	0	0	0	0	15	0	0	44	0	0	0	0	0	0	0	Bacteria(100);Bacteria(100);Bacteria(100);Bacteria(100);Bacteria(100);Bacteria(100);
asv_1528	0	0	0	0	0	0	0	0	0	0	0	0	0	16	0	0	0	0	43	0	0	0	Bacteria(100);Bacteroidota(100);Bacteroidia(100);Bacteroidales(100);Bacteroidaceae(100);Bacteroides(100);
asv_1529	0	0	0	0	0	0	0	0	0	0	0	0	0	0	16	0	43	0	0	0	0	0	Bacteria(100);Firmicutes(100);Bacilli(100);RF39(100);RF39_fa(100);RF39_ge(100);
asv_1530	0	0	0	0	0	0	0	0	0	0	0	0	0	0	0	0	0	59	0	0	0	0	Bacteria(100);Firmicutes(100);Bacilli(100);RF39(100);RF39_fa(100);RF39_ge(100);
asv_1531	0	0	0	0	0	0	0	0	0	0	0	0	0	0	0	0	0	59	0	0	0	0	Bacteria(100);Firmicutes(100);Clostridia(100);Oscillospirales(100);Ruminococcaceae(99);Ruminococcaceae(99);
asv_1532	32	0	0	0	0	0	0	0	0	0	0	0	0	0	0	15	0	0	0	0	11	0	Bacteria(100);Bacteroidota(100);Bacteroidia(100);Bacteroidales(100);Tannerellaceae(100);Tannerellaceae(100);
asv_1533	30	0	0	0	0	0	0	0	0	0	0	0	0	0	0	0	0	0	28	0	0	0	Bacteria(100);Firmicutes(100);Clostridia(100);Lachnospirales(100);Lachnospiraceae(100);Lachnospiraceae(100);
asv_1534	0	0	28	0	0	0	0	0	0	0	0	0	0	30	0	0	0	0	0	0	0	0	Bacteria(100);Bacteroidota(100);Bacteroidia(100);Bacteroidales(99);Rikenellaceae(99);Alistipes(86);
asv_1535	0	0	27	0	0	0	31	0	0	0	0	0	0	0	0	0	0	0	0	0	0	0	Bacteria(100);Synergistota(100);Synergistia(100);Synergistales(100);Synergistaceae(100);Synergistaceae(100);
asv_1536	0	0	8	0	0	0	0	0	0	0	0	0	0	0	0	0	0	50	0	0	0	0	Bacteria(100);Firmicutes(100);Clostridia(100);Peptococcales(100);Peptococcaceae(100);uncultured(100);
asv_1537	0	0	4	36	0	0	0	0	0	0	0	18	0	0	0	0	0	0	0	0	0	0	Bacteria(100);Bacteroidota(100);Bacteroidia(100);Bacteroidales(100);Muribaculaceae(100);Muribaculaceae_ge(100);
asv_1538	0	0	0	38	0	0	0	0	0	0	0	0	0	0	0	0	0	0	0	20	0	0	Bacteria(100);Bacteroidota(100);Bacteroidia(100);Flavobacteriales(100);Weeksellaceae(100);Chryseobacterium(99);
asv_1539	0	0	0	17	0	0	0	0	16	0	0	0	0	0	0	0	0	25	0	0	0	0	Bacteria(100);Firmicutes(87);Firmicutes(87);Firmicutes(87);Firmicutes(87);Firmicutes(87);
asv_1540	0	0	0	0	15	0	0	0	0	0	0	0	0	0	0	0	0	0	43	0	0	0	Archaea(100);Euryarchaeota(100);Methanobacteria(100);Methanobacteriales(100);Methanobacteriaceae(99);Methanobrevibacter(93);
asv_1541	0	0	0	0	0	0	58	0	0	0	0	0	0	0	0	0	0	0	0	0	0	0	Bacteria(100);Desulfobacterota(100);Desulfovibrionia(100);Desulfovibrionales(100);Desulfovibrionaceae(100);Desulfovibrio(97);
asv_1542	0	0	0	0	0	0	0	0	0	0	0	8	0	0	0	0	0	50	0	0	0	0	Bacteria(100);Firmicutes(100);Clostridia(100);Oscillospirales(100);Ruminococcaceae(81);Ruminococcaceae(81);
asv_1543	0	0	0	0	0	0	0	0	0	0	0	0	0	58	0	0	0	0	0	0	0	0	Bacteria(100);Bacteroidota(100);Bacteroidia(100);Bacteroidales(100);Williamwhitmaniaceae(100);uncultured(100);
asv_1544	0	0	0	0	0	0	0	0	0	0	0	0	0	0	58	0	0	0	0	0	0	0	Bacteria(100);Firmicutes(100);Bacilli(100);RF39(99);RF39_fa(99);RF39_ge(99);
asv_1545	0	0	0	0	0	0	0	0	0	0	0	0	0	0	50	8	0	0	0	0	0	0	Bacteria(100);Firmicutes(100);Bacilli(100);RF39(100);RF39_fa(100);RF39_ge(100);
asv_1546	0	0	0	0	0	0	0	0	0	0	0	0	0	0	0	0	58	0	0	0	0	0	Bacteria(100);Firmicutes(100);Bacilli(100);RF39(100);RF39_fa(100);RF39_ge(100);
asv_1547	0	0	0	0	0	0	0	0	0	0	0	0	0	0	0	0	35	0	23	0	0	0	Bacteria(100);Desulfobacterota(93);Desulfuromonadia(93);Bradymonadales(85);Bradymonadales_fa(85);Bradymonadales_ge(85);
asv_1548	0	0	0	0	0	0	0	0	0	0	0	0	0	0	0	0	21	0	37	0	0	0	Bacteria(100);Firmicutes(100);Clostridia(100);Peptococcales(100);Peptococcaceae(100);uncultured(100);
asv_1549	33	0	0	0	0	0	0	0	0	0	0	0	0	0	24	0	0	0	0	0	0	0	Bacteria(100);Bacteroidota(100);Bacteroidia(100);Bacteroidales(100);Rikenellaceae(100);Alistipes(100);
asv_1550	16	0	0	0	0	0	8	0	0	0	0	0	0	22	0	0	0	0	11	0	0	0	Bacteria(100);Rs-K70_termite_group(100);Rs-K70_termite_group_cl(100);Rs-K70_termite_group_or(100);Rs-K70_termite_group_fa(100);Rs-K70_termite_group_ge(100);
asv_1551	11	9	0	0	0	0	0	0	0	0	0	0	0	10	24	0	0	3	0	0	0	0	Bacteria(100);Bacteroidota(100);Bacteroidia(100);Bacteroidales(100);Tannerellaceae(95);Tannerellaceae(95);
asv_1552	0	0	0	11	0	0	0	0	0	0	0	0	0	6	27	0	0	13	0	0	0	0	Bacteria(100);Planctomycetota(100);vadinHA49(100);vadinHA49_or(100);vadinHA49_fa(100);vadinHA49_ge(100);
asv_1553	0	0	0	0	42	0	0	0	0	0	0	5	0	10	0	0	0	0	0	0	0	0	Bacteria(100);Firmicutes(100);Clostridia(100);Oscillospirales(100);Oscillospiraceae(81);Oscillospiraceae(81);
asv_1554	0	0	0	0	0	0	0	0	0	5	0	9	0	0	0	0	17	0	26	0	0	0	Bacteria(100);Patescibacteria(100);Gracilibacteria(100);JGI_0000069-P22(100);JGI_0000069-P22_fa(100);JGI_0000069-P22_ge(100);
asv_1555	0	0	0	0	0	0	0	0	0	0	57	0	0	0	0	0	0	0	0	0	0	0	Bacteria(100);Firmicutes(100);Bacilli(100);Lactobacillales(100);Lactobacillaceae(100);Lactobacillaceae(100);
asv_1556	0	0	0	0	0	0	0	0	0	0	0	48	0	0	0	0	0	9	0	0	0	0	Bacteria(100);Firmicutes(100);Clostridia(100);Christensenellales(99);Christensenellaceae(99);Christensenellaceae_R-7_group(99);
asv_1557	0	0	0	0	0	0	0	0	0	0	0	39	0	4	0	0	0	0	14	0	0	0	Bacteria(100);Planctomycetota(100);Planctomycetes(100);Pirellulales(100);Pirellulaceae(100);Pirellulaceae(100);
asv_1558	21	0	0	26	0	0	0	0	0	9	0	0	0	0	0	0	0	0	0	0	0	0	Bacteria(100);Bacteroidota(100);Bacteroidia(100);Bacteroidales(100);Dysgonomonadaceae(91);Dysgonomonas(90);
asv_1559	7	0	0	0	0	0	0	0	0	0	0	16	0	11	0	0	0	0	22	0	0	0	Bacteria(100);Bacteroidota(100);Bacteroidia(100);Bacteroidales(100);Tannerellaceae(100);Tannerellaceae(100);
asv_1560	0	0	0	0	0	0	0	0	0	0	0	11	0	0	0	0	0	23	22	0	0	0	Bacteria(100);Firmicutes(100);Clostridia(100);Oscillospirales(100);Ruminococcaceae(98);uncultured(91);
asv_1561	0	0	0	0	0	0	0	0	0	0	0	0	0	0	0	0	0	56	0	0	0	0	Bacteria(100);Firmicutes(100);Clostridia(100);Oscillospirales(100);Ruminococcaceae(97);Ruminococcaceae(97);
asv_1562	46	9	0	0	0	0	0	0	0	0	0	0	0	0	0	0	0	0	0	0	0	0	Bacteria(100);Firmicutes(100);Clostridia(100);Lachnospirales(100);Lachnospiraceae(99);Lachnospiraceae(99);
asv_1563	20	0	0	7	0	0	0	0	0	0	0	21	0	0	0	0	0	0	7	0	0	0	Bacteria(100);Bacteroidota(100);Bacteroidia(100);Bacteroidales(99);Rikenellaceae(98);Alistipes(93);
asv_1564	19	0	0	11	0	0	0	0	0	0	0	16	0	7	0	0	0	2	0	0	0	0	Bacteria(100);Firmicutes(100);Clostridia(100);Oscillospirales(100);Ruminococcaceae(92);Ruminococcaceae(92);
asv_1565	0	0	0	0	0	0	22	0	0	0	0	6	0	6	13	0	8	0	0	0	0	0	Bacteria(100);Firmicutes(100);Clostridia(100);Christensenellales(99);Christensenellaceae(99);Christensenellaceae_R-7_group(99);
asv_1566	0	0	0	0	0	0	0	0	0	0	15	0	0	0	0	0	0	7	0	33	0	0	Bacteria(100);Firmicutes(100);Clostridia(100);Christensenellales(99);Christensenellaceae(99);Christensenellaceae_R-7_group(99);
asv_1567	0	0	0	0	0	0	0	0	0	0	0	0	0	0	0	0	16	0	39	0	0	0	Bacteria(100);Planctomycetota(100);Planctomycetes(100);Pirellulales(100);Pirellulaceae(100);Pirellulaceae(100);
asv_1568	0	0	0	0	0	0	0	0	0	0	0	0	0	0	0	0	0	55	0	0	0	0	Bacteria(100);Firmicutes(100);Clostridia(99);Clostridia(99);Clostridia(99);Clostridia(99);
asv_1569	17	0	0	0	0	0	0	0	0	0	0	0	0	0	0	0	0	2	11	0	24	0	Bacteria(100);Firmicutes(100);Clostridia(100);Oscillospirales(100);Ruminococcaceae(98);uncultured(94);
asv_1570	9	0	0	0	24	0	0	0	0	0	0	0	0	21	0	0	0	0	0	0	0	0	Bacteria(100);Firmicutes(100);Clostridia(100);Oscillospirales(100);Ruminococcaceae(97);Candidatus_Soleaferrea(96);
asv_1571	8	11	0	0	0	0	0	0	0	0	0	0	0	25	0	0	0	10	0	0	0	0	Bacteria(100);Firmicutes(96);Clostridia(88);Clostridia(88);Clostridia(88);Clostridia(88);
asv_1572	0	0	17	0	0	0	0	0	0	0	0	33	0	0	0	0	0	0	0	0	4	0	Bacteria(100);Bacteroidota(100);Bacteroidia(100);Bacteroidales(98);Tannerellaceae(80);Tannerellaceae(80);
asv_1573	0	0	0	0	0	0	0	0	0	0	0	40	0	0	0	0	0	0	14	0	0	0	Bacteria(100);Firmicutes(100);Bacilli(100);Acholeplasmatales(100);Acholeplasmataceae(100);Acholeplasma(99);
asv_1574	0	0	0	0	0	0	0	0	0	0	0	0	0	54	0	0	0	0	0	0	0	0	Bacteria(100);Firmicutes(100);Clostridia(100);Oscillospirales(100);Butyricicoccaceae(98);UCG-009(95);
asv_1575	0	0	0	0	0	0	0	0	0	0	0	0	0	0	54	0	0	0	0	0	0	0	Bacteria(100);Actinobacteriota(100);Actinobacteria(100);Corynebacteriales(100);Corynebacteriaceae(100);Corynebacterium(100);
asv_1576	0	0	0	0	0	0	0	0	0	0	0	0	0	0	54	0	0	0	0	0	0	0	Bacteria(100);Firmicutes(82);Firmicutes(82);Firmicutes(82);Firmicutes(82);Firmicutes(82);
asv_1577	0	0	0	0	0	0	0	0	0	0	0	0	0	0	0	0	0	54	0	0	0	0	Bacteria(100);Desulfobacterota(100);Desulfovibrionia(100);Desulfovibrionales(100);Desulfovibrionaceae(100);Desulfovibrio(91);
asv_1578	0	0	0	0	0	0	0	0	0	0	0	0	0	0	0	0	0	54	0	0	0	0	Bacteria(100);Firmicutes(100);Clostridia(100);Oscillospirales(100);Ruminococcaceae(85);Ruminococcaceae(85);
asv_1579	0	0	0	0	0	0	0	0	0	0	0	0	0	0	0	0	0	54	0	0	0	0	Bacteria(100);Firmicutes(100);Clostridia(100);Oscillospirales(100);Oscillospirales(100);Oscillospirales(100);
asv_1580	0	0	0	0	0	0	0	0	0	0	0	0	0	0	0	0	0	0	0	0	0	54	Bacteria(100);Bacteroidota(100);Bacteroidia(100);Bacteroidales(100);Rikenellaceae(100);Alistipes(100);
asv_1581	22	0	0	0	0	0	0	0	0	0	0	0	0	0	0	0	0	31	0	0	0	0	Bacteria(100);Bacteroidota(100);Bacteroidia(100);Bacteroidales(100);Rikenellaceae(100);Alistipes(97);
asv_1582	4	0	0	0	0	0	0	0	0	0	0	0	0	0	0	0	0	49	0	0	0	0	Bacteria(100);Firmicutes(91);Clostridia(87);Clostridia(87);Clostridia(87);Clostridia(87);
asv_1583	0	53	0	0	0	0	0	0	0	0	0	0	0	0	0	0	0	0	0	0	0	0	Bacteria(100);Firmicutes(100);Clostridia(100);Clostridia_UCG-014(100);Clostridia_UCG-014_fa(100);Clostridia_UCG-014_ge(100);
asv_1584	0	21	0	0	0	0	0	0	0	0	0	0	0	0	0	0	0	32	0	0	0	0	Bacteria(100);Firmicutes(100);Clostridia(100);Oscillospirales(100);Ruminococcaceae(100);Incertae_Sedis(100);
asv_1585	0	0	0	25	0	0	10	0	0	0	8	0	0	0	0	0	0	0	10	0	0	0	Bacteria(100);Proteobacteria(100);Alphaproteobacteria(100);Rhizobiales(99);Beijerinckiaceae(87);Beijerinckiaceae(87);
asv_1586	0	0	0	0	0	0	13	0	0	0	0	20	0	8	0	0	0	0	12	0	0	0	Bacteria(100);Firmicutes(100);Clostridia(90);Clostridia(90);Clostridia(90);Clostridia(90);
asv_1587	0	0	0	0	0	0	6	0	0	3	0	0	0	44	0	0	0	0	0	0	0	0	Bacteria(100);Firmicutes(100);Bacilli(100);RF39(100);RF39_fa(100);RF39_ge(100);
asv_1588	0	0	0	0	0	0	0	0	53	0	0	0	0	0	0	0	0	0	0	0	0	0	Bacteria(100);Firmicutes(100);Clostridia(100);Oscillospirales(100);Ruminococcaceae(100);Candidatus_Soleaferrea(84);
asv_1589	0	0	0	0	0	0	0	0	0	0	0	53	0	0	0	0	0	0	0	0	0	0	Bacteria(100);Firmicutes(100);Bacilli(100);Erysipelotrichales(100);Erysipelotrichaceae(99);Erysipelotrichaceae(99);
asv_1590	0	0	0	0	0	0	0	0	0	0	0	3	0	2	0	0	15	0	12	0	21	0	Bacteria(100);Firmicutes(100);Bacilli(100);Lactobacillales(100);Enterococcaceae(92);Enterococcus(91);
asv_1591	0	0	0	0	0	0	0	0	0	0	0	0	0	0	0	0	0	53	0	0	0	0	Bacteria(100);Firmicutes(100);Clostridia(100);Oscillospirales(100);Ruminococcaceae(100);Ruminococcaceae(100);
asv_1592	0	0	0	0	0	0	0	0	0	0	0	0	0	0	0	0	0	53	0	0	0	0	Bacteria(100);Firmicutes(100);Clostridia(100);Oscillospirales(100);Ruminococcaceae(93);Ruminococcaceae(93);
asv_1593	37	0	0	0	0	0	0	0	0	0	0	0	0	15	0	0	0	0	0	0	0	0	Bacteria(100);Bacteroidota(100);Bacteroidia(100);Bacteroidales(93);Bacteroidales(93);Bacteroidales(93);
asv_1594	9	0	0	0	16	0	0	0	0	0	0	0	0	0	0	0	0	0	27	0	0	0	Bacteria(100);Firmicutes(100);Clostridia(100);Lachnospirales(100);Lachnospiraceae(100);Lachnoclostridium(85);
asv_1595	0	52	0	0	0	0	0	0	0	0	0	0	0	0	0	0	0	0	0	0	0	0	Bacteria(100);Firmicutes(99);Clostridia(99);Clostridia_vadinBB60_group(90);Clostridia_vadinBB60_group_fa(90);Clostridia_vadinBB60_group_ge(90);
asv_1596	0	20	7	0	0	0	0	0	0	0	0	1	0	1	0	0	0	0	0	0	0	23	Bacteria(100);Bacteroidota(100);Bacteroidia(100);Bacteroidales(100);Rikenellaceae(100);Alistipes(100);
asv_1597	0	0	52	0	0	0	0	0	0	0	0	0	0	0	0	0	0	0	0	0	0	0	Bacteria(100);Firmicutes(100);Bacilli(100);Erysipelotrichales(100);Erysipelatoclostridiaceae(100);Erysipelatoclostridiaceae(100);
asv_1598	0	0	0	0	0	0	21	0	0	0	0	0	0	0	31	0	0	0	0	0	0	0	Bacteria(100);Firmicutes(100);Clostridia(100);Oscillospirales(100);Oscillospiraceae(99);Oscillospiraceae(99);
asv_1599	0	0	0	0	0	0	0	6	0	0	0	0	0	0	46	0	0	0	0	0	0	0	Bacteria(100);Bacteria(100);Bacteria(100);Bacteria(100);Bacteria(100);Bacteria(100);
asv_1600	0	0	0	0	0	0	0	0	0	0	0	0	0	27	0	0	0	25	0	0	0	0	Bacteria(100);Bacteroidota(100);Bacteroidia(100);Bacteroidales(100);Rikenellaceae(100);Alistipes(100);
asv_1601	0	0	0	0	0	0	0	0	0	0	0	0	0	11	16	0	0	0	25	0	0	0	Bacteria(100);Firmicutes(100);Syntrophomonadia(100);Syntrophomonadales(100);Syntrophomonadaceae(100);Syntrophomonadaceae(100);
asv_1602	0	0	0	0	0	0	0	0	0	0	0	0	0	0	0	0	52	0	0	0	0	0	Bacteria(100);Firmicutes(98);Clostridia(97);Clostridia_UCG-014(93);Clostridia_UCG-014_fa(93);Clostridia_UCG-014_ge(93);
asv_1603	25	0	0	0	0	0	0	0	0	0	0	0	0	26	0	0	0	0	0	0	0	0	Bacteria(100);Firmicutes(96);Clostridia(86);Clostridia(86);Clostridia(86);Clostridia(86);
asv_1604	13	0	0	0	0	0	0	0	0	23	0	0	0	0	0	0	0	0	7	8	0	0	Bacteria(100);Bacteroidota(100);Bacteroidia(100);Bacteroidales(99);Rikenellaceae(99);Alistipes(85);
asv_1605	0	0	0	0	0	0	0	0	0	0	0	22	0	0	0	0	0	0	29	0	0	0	Bacteria(100);Spirochaetota(100);Spirochaetia(100);Spirochaetales(100);Spirochaetaceae(100);Sediminispirochaeta(93);
asv_1606	0	0	0	0	0	0	0	0	0	0	0	22	0	14	0	0	0	0	0	0	15	0	Bacteria(100);Bacteroidota(100);Bacteroidia(100);Bacteroidales(100);Rikenellaceae(100);Alistipes(82);
asv_1607	0	0	0	0	0	0	0	0	0	0	0	0	0	0	0	51	0	0	0	0	0	0	Bacteria(100);Bacteroidota(100);Bacteroidia(100);Bacteroidales(100);Dysgonomonadaceae(100);Dysgonomonas(100);
asv_1608	0	0	0	0	0	0	0	0	0	0	0	0	0	0	0	51	0	0	0	0	0	0	Bacteria(100);Firmicutes(100);Bacilli(100);Bacillales(95);Bacillales(95);Bacillales(95);
asv_1609	0	0	0	0	0	0	0	0	0	0	0	0	0	0	0	0	0	51	0	0	0	0	Bacteria(100);Firmicutes(100);Clostridia(100);Oscillospirales(100);Ruminococcaceae(100);Ruminococcaceae(100);
asv_1610	0	0	0	0	0	0	0	0	0	0	0	0	0	0	0	0	0	0	0	0	0	51	Bacteria(100);Planctomycetota(97);vadinHA49(96);vadinHA49_or(96);vadinHA49_fa(96);vadinHA49_ge(96);
asv_1611	50	0	0	0	0	0	0	0	0	0	0	0	0	0	0	0	0	0	0	0	0	0	Bacteria(100);Firmicutes(93);Firmicutes(93);Firmicutes(93);Firmicutes(93);Firmicutes(93);
asv_1612	40	10	0	0	0	0	0	0	0	0	0	0	0	0	0	0	0	0	0	0	0	0	Bacteria(100);Bacteroidota(100);Bacteroidia(100);Bacteroidales(99);Rikenellaceae(99);Rikenellaceae(99);
asv_1613	24	0	0	26	0	0	0	0	0	0	0	0	0	0	0	0	0	0	0	0	0	0	Bacteria(100);Bacteroidota(100);Bacteroidia(100);Bacteroidales(100);Dysgonomonadaceae(95);Dysgonomonas(90);
asv_1614	11	16	0	0	0	0	0	0	0	0	0	0	0	0	0	3	0	0	13	7	0	0	Bacteria(100);Bacteroidota(100);Bacteroidia(100);Bacteroidales(100);Rikenellaceae(100);Alistipes(84);
asv_1615	0	0	0	0	0	0	0	0	37	0	0	0	0	0	0	0	0	0	13	0	0	0	Bacteria(100);Bacteroidota(100);Bacteroidia(100);Bacteroidales(100);Williamwhitmaniaceae(100);uncultured(100);
asv_1616	0	0	0	0	0	0	0	0	0	0	13	0	0	0	0	0	0	37	0	0	0	0	Bacteria(100);Actinobacteriota(100);Coriobacteriia(100);Coriobacteriales(100);Coriobacteriales_Incertae_Sedis(100);Raoultibacter(100);
asv_1617	0	0	0	0	0	0	0	0	0	0	0	0	0	39	0	0	0	0	0	0	0	11	Bacteria(100);Firmicutes(100);Clostridia(100);Oscillospirales(100);Oscillospirales_fa(100);Oscillospirales_ge(100);
asv_1618	0	0	0	0	0	0	0	0	0	0	0	0	0	32	0	0	0	18	0	0	0	0	Bacteria(100);Bacteroidota(100);Bacteroidia(100);Bacteroidales(100);Rikenellaceae(98);Rikenellaceae(98);
asv_1619	0	0	0	0	0	0	0	0	0	0	0	0	0	0	0	0	0	50	0	0	0	0	Bacteria(100);Firmicutes(100);Clostridia(100);Oscillospirales(100);Ruminococcaceae(99);Ruminococcaceae(99);
asv_1620	49	0	0	0	0	0	0	0	0	0	0	0	0	0	0	0	0	0	0	0	0	0	Bacteria(100);Proteobacteria(98);Alphaproteobacteria(98);Alphaproteobacteria(98);Alphaproteobacteria(98);Alphaproteobacteria(98);
asv_1621	24	0	0	0	0	0	0	0	0	0	0	0	0	0	0	0	0	0	0	0	0	25	Bacteria(100);Firmicutes(100);Clostridia(98);Clostridia(98);Clostridia(98);Clostridia(98);
asv_1622	22	0	0	0	0	0	0	0	0	0	0	0	0	21	0	0	0	6	0	0	0	0	Bacteria(100);Firmicutes(93);Clostridia(87);Clostridia(87);Clostridia(87);Clostridia(87);
asv_1623	20	0	0	0	0	0	0	0	0	0	0	0	0	0	0	0	0	0	0	29	0	0	Bacteria(100);Firmicutes(100);Clostridia(99);Clostridia(99);Clostridia(99);Clostridia(99);
asv_1624	9	0	0	0	0	0	0	0	0	0	0	0	0	0	0	0	0	40	0	0	0	0	Bacteria(100);Firmicutes(100);Clostridia(100);Oscillospirales(100);Ruminococcaceae(98);uncultured(92);
asv_1625	5	0	0	9	0	0	0	0	0	0	0	9	0	6	0	0	0	11	9	0	0	0	Bacteria(100);Firmicutes(100);Clostridia(100);Oscillospirales(100);Ruminococcaceae(97);uncultured(81);
asv_1626	0	0	49	0	0	0	0	0	0	0	0	0	0	0	0	0	0	0	0	0	0	0	Bacteria(100);Firmicutes(100);Bacilli(100);Erysipelotrichales(100);Erysipelotrichaceae(100);Erysipelotrichaceae(100);
asv_1627	0	0	0	39	0	0	0	0	0	0	0	0	0	0	0	0	0	0	0	0	10	0	Bacteria(100);Firmicutes(100);Clostridia(100);Peptostreptococcales-Tissierellales(100);Anaerovoracaceae(100);Anaerovoracaceae(100);
asv_1628	0	0	0	23	0	0	0	0	0	0	0	26	0	0	0	0	0	0	0	0	0	0	Bacteria(100);Firmicutes(96);Clostridia(92);Christensenellales(87);Christensenellaceae(87);Christensenellaceae_R-7_group(87);
asv_1629	0	0	0	0	0	0	0	0	0	0	0	1	0	9	0	0	22	0	17	0	0	0	Bacteria(100);Firmicutes(100);Bacilli(100);Lactobacillales(100);Lactobacillales(100);Lactobacillales(100);
asv_1630	0	0	0	0	0	0	0	0	0	0	0	0	0	32	0	0	0	0	0	0	17	0	Bacteria(100);Actinobacteriota(100);Coriobacteriia(100);Coriobacteriales(100);Coriobacteriales_Incertae_Sedis(100);Raoultibacter(100);
asv_1631	0	0	0	0	0	0	0	0	0	0	0	0	0	0	0	0	0	49	0	0	0	0	Bacteria(100);Firmicutes(100);Clostridia(100);Oscillospirales(100);Ruminococcaceae(98);uncultured(86);
asv_1632	0	0	0	0	0	0	0	0	0	0	0	0	0	0	0	0	0	15	0	13	21	0	Bacteria(100);Bacteroidota(100);Bacteroidia(100);Bacteroidales(95);Rikenellaceae(88);Rikenellaceae(88);
asv_1633	0	0	0	0	0	0	0	0	0	0	0	0	0	0	0	0	0	0	49	0	0	0	Bacteria(100);Firmicutes(100);Clostridia(100);Clostridia_UCG-014(85);Clostridia_UCG-014_fa(85);Clostridia_UCG-014_ge(85);
asv_1634	0	0	0	0	0	0	0	0	0	0	0	0	0	0	0	0	0	0	49	0	0	0	Bacteria(100);Firmicutes(100);Clostridia(100);Clostridia_UCG-014(100);Clostridia_UCG-014_fa(100);Clostridia_UCG-014_ge(100);
asv_1635	48	0	0	0	0	0	0	0	0	0	0	0	0	0	0	0	0	0	0	0	0	0	Bacteria(100);Firmicutes(100);Clostridia(99);Peptococcales(92);Peptococcaceae(92);uncultured(90);
asv_1636	18	0	0	30	0	0	0	0	0	0	0	0	0	0	0	0	0	0	0	0	0	0	Bacteria(100);Bacteroidota(100);Bacteroidia(100);Bacteroidales(100);Dysgonomonadaceae(96);Dysgonomonas(92);
asv_1637	16	0	0	0	0	0	0	0	0	0	0	10	0	0	22	0	0	0	0	0	0	0	Bacteria(100);Firmicutes(100);Bacilli(100);RF39(100);RF39_fa(100);RF39_ge(100);
asv_1638	11	0	0	14	0	0	0	0	0	0	0	0	0	0	0	0	0	0	15	6	0	2	Bacteria(100);Bacteroidota(100);Bacteroidia(100);Bacteroidales(100);Rikenellaceae(99);Rikenellaceae(99);
asv_1639	0	15	0	0	0	0	0	0	0	0	19	0	0	0	0	0	0	0	0	0	0	14	Bacteria(100);Proteobacteria(100);Gammaproteobacteria(100);Burkholderiales(100);Oxalobacteraceae(100);Oxalobacter(99);
asv_1640	0	2	0	0	0	0	0	0	0	0	0	0	0	0	29	0	0	0	0	17	0	0	Bacteria(100);Rs-K70_termite_group(100);Rs-K70_termite_group_cl(100);Rs-K70_termite_group_or(100);Rs-K70_termite_group_fa(100);Rs-K70_termite_group_ge(100);
asv_1641	0	0	0	0	35	0	0	0	0	0	0	0	0	0	0	0	0	0	13	0	0	0	Bacteria(100);Firmicutes(100);Clostridia(100);Oscillospirales(100);Oscillospirales_fa(100);Oscillospirales_ge(100);
asv_1643	0	0	0	0	0	0	0	0	48	0	0	0	0	0	0	0	0	0	0	0	0	0	Bacteria(100);Firmicutes(100);Clostridia(100);Oscillospirales(100);Oscillospiraceae(100);Intestinimonas(93);
asv_1644	0	0	0	0	0	0	0	0	48	0	0	0	0	0	0	0	0	0	0	0	0	0	Bacteria(100);Firmicutes(100);Clostridia(100);Oscillospirales(100);Oscillospiraceae(100);Oscillospiraceae(100);
asv_1645	0	0	0	0	0	0	0	0	25	0	0	0	0	13	0	0	0	0	0	0	0	10	Bacteria(100);Firmicutes(100);Clostridia(100);Oscillospirales(100);Ruminococcaceae(93);Ruminococcaceae(93);
asv_1646	0	0	0	0	0	0	0	0	0	0	35	0	0	0	0	0	0	13	0	0	0	0	Bacteria(100);Firmicutes(100);Clostridia(100);Christensenellales(100);Christensenellaceae(100);Christensenellaceae_R-7_group(100);
asv_1647	0	0	0	0	0	0	0	0	0	0	0	48	0	0	0	0	0	0	0	0	0	0	Bacteria(100);Firmicutes(100);Clostridia(100);Christensenellales(99);Christensenellaceae(99);Christensenellaceae_R-7_group(99);
asv_1648	0	0	0	0	0	0	0	0	0	0	0	0	0	0	48	0	0	0	0	0	0	0	Bacteria(100);Verrucomicrobiota(100);Verrucomicrobiae(100);Opitutales(100);Opitutaceae(100);Ereboglobus(94);
asv_1649	0	0	0	0	0	0	0	0	0	0	0	0	0	0	38	0	0	0	10	0	0	0	Bacteria(100);Bacteroidota(100);Bacteroidia(100);Bacteroidales(100);Paludibacteraceae(99);Paludibacter(85);
asv_1650	0	0	0	0	0	0	0	0	0	0	0	0	0	0	0	0	48	0	0	0	0	0	Bacteria(100);Bacteroidota(100);Bacteroidia(100);Bacteroidales(100);Paludibacteraceae(100);Paludibacteraceae(100);
asv_1651	0	0	0	0	0	0	0	0	0	0	0	0	0	0	0	0	22	0	26	0	0	0	Bacteria(100);Firmicutes(100);Clostridia(100);Lachnospirales(100);Lachnospiraceae(100);Lachnospiraceae(100);
asv_1652	0	0	0	0	0	0	0	0	0	0	0	0	0	0	0	0	0	48	0	0	0	0	Bacteria(100);Firmicutes(100);Negativicutes(100);Acidaminococcales(100);Acidaminococcaceae(100);uncultured(100);
asv_1653	0	0	0	0	0	0	0	0	0	0	0	0	0	0	0	0	0	48	0	0	0	0	Bacteria(100);Fusobacteriota(100);Fusobacteriia(100);Fusobacteriales(100);Fusobacteriaceae(100);Fusobacterium(100);
asv_1654	33	0	0	0	0	0	0	0	14	0	0	0	0	0	0	0	0	0	0	0	0	0	Bacteria(100);Firmicutes(100);Clostridia(99);Lachnospirales(99);Lachnospiraceae(99);Lachnospiraceae_UCG-010(82);
asv_1655	32	3	0	0	0	0	0	0	0	0	0	0	0	0	0	0	0	0	0	0	12	0	Bacteria(100);Bacteroidota(100);Bacteroidia(100);Bacteroidales(100);Tannerellaceae(100);Parabacteroides(93);
asv_1656	27	0	0	7	0	0	13	0	0	0	0	0	0	0	0	0	0	0	0	0	0	0	Bacteria(100);Firmicutes(100);Clostridia(100);Oscillospirales(100);Ruminococcaceae(81);Ruminococcaceae(81);
asv_1657	5	0	0	0	0	0	0	0	0	0	0	0	0	0	0	0	0	42	0	0	0	0	Bacteria(100);Firmicutes(92);Clostridia(88);Clostridia(88);Clostridia(88);Clostridia(88);
asv_1658	0	0	0	47	0	0	0	0	0	0	0	0	0	0	0	0	0	0	0	0	0	0	Bacteria(100);Firmicutes(100);Clostridia(100);Peptostreptococcales-Tissierellales(95);Peptostreptococcales-Tissierellales(95);Peptostreptococcales-Tissierellales(95);
asv_1659	0	0	0	0	28	0	0	0	0	0	0	0	0	0	0	0	0	0	0	0	0	19	Bacteria(100);Desulfobacterota(100);Desulfovibrionia(99);Desulfovibrionales(99);Desulfovibrionaceae(99);Desulfovibrio(92);
asv_1660	0	0	0	0	0	0	47	0	0	0	0	0	0	0	0	0	0	0	0	0	0	0	Bacteria(100);Firmicutes(100);Clostridia(100);Oscillospirales(100);Ruminococcaceae(99);Anaerotruncus(87);
asv_1661	0	0	0	0	0	0	0	0	19	0	0	0	0	0	0	0	0	0	0	0	21	7	Bacteria(100);Firmicutes(100);Clostridia(100);Oscillospirales(100);Ruminococcaceae(85);Ruminococcaceae(85);
asv_1663	0	0	0	0	0	0	0	0	0	0	0	14	0	0	0	0	33	0	0	0	0	0	Bacteria(100);Firmicutes(100);Clostridia(100);Clostridia(100);Clostridia(100);Clostridia(100);
asv_1664	0	0	0	0	0	0	0	0	0	0	0	0	6	0	41	0	0	0	0	0	0	0	Bacteria(100);Firmicutes(100);Bacilli(100);RF39(100);RF39_fa(100);RF39_ge(100);
asv_1665	0	0	0	0	0	0	0	0	0	0	0	0	0	0	0	0	47	0	0	0	0	0	Bacteria(100);Firmicutes(100);Clostridia(100);Lachnospirales(100);Lachnospiraceae(100);Robinsoniella(97);
asv_1666	0	0	0	0	0	0	0	0	0	0	0	0	0	0	0	0	0	47	0	0	0	0	Bacteria(100);Firmicutes(100);Clostridia(100);Oscillospirales(100);Ruminococcaceae(100);Ruminococcaceae(100);
asv_1667	0	0	0	0	0	0	0	0	0	0	0	0	0	0	0	0	0	0	36	0	0	11	Archaea(100);Halobacterota(100);Methanosarcinia(100);Methanosarciniales(100);Methanosarcinaceae(100);Methanimicrococcus(100);
asv_1668	46	0	0	0	0	0	0	0	0	0	0	0	0	0	0	0	0	0	0	0	0	0	Bacteria(100);Planctomycetota(100);vadinHA49(100);vadinHA49_or(100);vadinHA49_fa(100);vadinHA49_ge(100);
asv_1669	13	11	0	0	0	0	0	0	0	0	0	22	0	0	0	0	0	0	0	0	0	0	Bacteria(100);Desulfobacterota(96);Desulfovibrionia(96);Desulfovibrionales(96);Desulfovibrionaceae(94);Desulfovibrio(87);
asv_1670	12	0	34	0	0	0	0	0	0	0	0	0	0	0	0	0	0	0	0	0	0	0	Bacteria(100);Firmicutes(100);Clostridia(100);Lachnospirales(100);Lachnospiraceae(100);Lachnoclostridium(94);
asv_1671	11	0	0	0	0	0	0	0	0	0	0	0	0	30	0	0	0	5	0	0	0	0	Bacteria(100);Firmicutes(93);Clostridia(87);Clostridia(87);Clostridia(87);Clostridia(87);
asv_1672	4	0	0	0	0	0	0	0	0	0	0	0	0	0	0	0	0	42	0	0	0	0	Bacteria(100);Firmicutes(92);Clostridia(88);Clostridia(88);Clostridia(88);Clostridia(88);
asv_1673	0	0	0	10	0	0	26	0	0	0	0	10	0	0	0	0	0	0	0	0	0	0	Bacteria(100);Firmicutes(100);Clostridia(100);Oscillospirales(100);Ruminococcaceae(90);Ruminococcaceae(90);
asv_1674	0	0	0	0	12	0	0	0	0	0	0	0	0	0	0	0	0	0	34	0	0	0	Bacteria(100);Firmicutes(100);Clostridia(99);Peptococcales(99);Peptococcaceae(99);uncultured(99);
asv_1675	0	0	0	0	0	0	0	0	16	0	0	0	0	0	0	0	0	11	0	0	0	19	Bacteria(100);Firmicutes(100);Clostridia(100);Oscillospirales(99);Ruminococcaceae(86);Ruminococcaceae(86);
asv_1677	0	0	0	0	0	0	0	0	0	0	14	0	0	32	0	0	0	0	0	0	0	0	Bacteria(100);Synergistota(100);Synergistia(100);Synergistales(100);Synergistaceae(100);Synergistaceae(100);
asv_1678	0	0	0	0	0	0	0	0	0	0	0	0	0	0	46	0	0	0	0	0	0	0	Bacteria(100);Firmicutes(100);Clostridia(100);Clostridia_UCG-014(100);Clostridia_UCG-014_fa(100);Clostridia_UCG-014_ge(100);
asv_1679	0	0	0	0	0	0	0	0	0	0	0	0	0	0	0	0	0	46	0	0	0	0	Bacteria(100);Firmicutes(100);Clostridia(100);Oscillospirales(100);Ruminococcaceae(98);uncultured(92);
asv_1680	0	0	0	0	0	0	0	0	0	0	0	0	0	0	0	0	0	0	46	0	0	0	Bacteria(100);Firmicutes(100);Clostridia(100);Oscillospirales(99);Oscillospirales_fa(87);Oscillospirales_ge(87);
asv_1681	0	0	0	0	0	0	0	0	0	0	0	0	0	0	0	0	0	0	0	0	46	0	Bacteria(100);Firmicutes(99);Clostridia(94);Clostridia(94);Clostridia(94);Clostridia(94);
asv_1682	45	0	0	0	0	0	0	0	0	0	0	0	0	0	0	0	0	0	0	0	0	0	Bacteria(100);Firmicutes(100);Clostridia(100);Oscillospirales(100);Ruminococcaceae(100);uncultured(93);
asv_1683	30	0	0	0	15	0	0	0	0	0	0	0	0	0	0	0	0	0	0	0	0	0	Bacteria(100);Firmicutes(100);Clostridia(99);Clostridia(99);Clostridia(99);Clostridia(99);
asv_1684	10	0	0	0	0	0	0	0	0	0	0	0	0	27	0	0	0	8	0	0	0	0	Bacteria(100);Firmicutes(98);Clostridia(81);Clostridia(81);Clostridia(81);Clostridia(81);
asv_1685	0	26	0	0	0	0	0	0	0	0	0	0	0	0	0	0	0	19	0	0	0	0	Bacteria(100);Firmicutes(100);Clostridia(100);Clostridia_UCG-014(100);Clostridia_UCG-014_fa(100);Clostridia_UCG-014_ge(100);
asv_1686	0	11	0	0	0	0	0	0	0	0	0	0	0	0	19	15	0	0	0	0	0	0	Bacteria(100);Proteobacteria(100);Gammaproteobacteria(100);Enterobacterales(100);Enterobacterales(100);Enterobacterales(100);
asv_1687	0	0	0	0	0	0	45	0	0	0	0	0	0	0	0	0	0	0	0	0	0	0	Bacteria(100);Firmicutes(100);Clostridia(99);Clostridia(99);Clostridia(99);Clostridia(99);
asv_1688	0	0	0	0	0	0	0	0	45	0	0	0	0	0	0	0	0	0	0	0	0	0	Bacteria(100);Firmicutes(100);Clostridia(100);Oscillospirales(100);Butyricicoccaceae(100);UCG-009(100);
asv_1689	0	0	0	0	0	0	0	0	0	0	0	24	0	21	0	0	0	0	0	0	0	0	Bacteria(100);Firmicutes(100);Clostridia(100);Peptostreptococcales-Tissierellales(96);Peptostreptococcales-Tissierellales(96);Peptostreptococcales-Tissierellales(96);
asv_1690	0	0	0	0	0	0	0	0	0	0	0	0	0	45	0	0	0	0	0	0	0	0	Bacteria(100);Firmicutes(100);Bacilli(100);RF39(100);RF39_fa(100);RF39_ge(100);
asv_1691	0	0	0	0	0	0	0	0	0	0	0	0	0	45	0	0	0	0	0	0	0	0	Bacteria(100);Synergistota(100);Synergistia(100);Synergistales(100);Synergistaceae(100);Synergistaceae(100);
asv_1692	0	0	0	0	0	0	0	0	0	0	0	0	0	0	0	0	0	45	0	0	0	0	Bacteria(100);Firmicutes(100);Clostridia(100);Oscillospirales(100);Ruminococcaceae(98);Ruminococcaceae(98);
asv_1693	0	0	0	0	0	0	0	0	0	0	0	0	0	0	0	0	0	0	45	0	0	0	Bacteria(100);Firmicutes(100);Clostridia(100);Oscillospirales(100);Oscillospiraceae(98);Oscillospiraceae(98);
asv_1694	0	0	0	0	0	0	0	0	0	0	0	0	0	0	0	0	0	0	0	0	45	0	Bacteria(100);Actinobacteriota(100);Coriobacteriia(100);Coriobacteriales(100);Coriobacteriales_Incertae_Sedis(100);Raoultibacter(100);
asv_1695	0	0	0	0	0	0	0	0	0	0	0	0	0	0	0	0	0	0	0	0	45	0	Bacteria(100);Firmicutes(100);Clostridia(99);Clostridia(99);Clostridia(99);Clostridia(99);
asv_1696	0	0	0	0	0	0	0	0	0	0	0	0	0	0	0	0	0	0	0	0	0	45	Bacteria(100);Bacteroidota(100);Bacteroidia(100);Bacteroidales(100);Dysgonomonadaceae(100);Dysgonomonas(100);
asv_1697	0	25	0	0	0	0	0	0	0	0	0	0	0	0	19	0	0	0	0	0	0	0	Bacteria(100);Bacteroidota(100);Bacteroidia(100);Bacteroidales(100);Bacteroidaceae(98);Bacteroides(98);
asv_1698	0	0	44	0	0	0	0	0	0	0	0	0	0	0	0	0	0	0	0	0	0	0	Bacteria(100);Firmicutes(100);Bacilli(100);Erysipelotrichales(100);Erysipelatoclostridiaceae(100);Erysipelatoclostridium(82);
asv_1699	0	0	32	0	0	0	0	0	0	0	0	12	0	0	0	0	0	0	0	0	0	0	Bacteria(100);Cyanobacteria(100);Cyanobacteriia(100);Chloroplast(100);Chloroplast_fa(100);Chloroplast_ge(100);
asv_1700	0	0	7	0	0	0	0	0	0	0	0	0	0	0	0	0	37	0	0	0	0	0	Bacteria(100);Firmicutes(100);Bacilli(100);Lactobacillales(100);Lactobacillaceae(100);Lactobacillus(100);
asv_1701	0	0	0	17	0	0	0	0	0	0	0	27	0	0	0	0	0	0	0	0	0	0	Bacteria(100);Firmicutes(100);Clostridia(100);Lachnospirales(100);Lachnospiraceae(100);Lachnospiraceae(100);
asv_1702	0	0	0	0	0	0	0	16	7	0	0	0	0	0	0	0	0	0	0	21	0	0	Bacteria(100);Proteobacteria(100);Alphaproteobacteria(100);Caulobacterales(100);Caulobacteraceae(100);Brevundimonas(98);
asv_1703	0	0	0	0	0	0	0	0	0	0	0	44	0	0	0	0	0	0	0	0	0	0	Bacteria(100);Firmicutes(100);Clostridia(100);Oscillospirales(100);Ruminococcaceae(92);Ruminococcaceae(92);
asv_1704	0	0	0	0	0	0	0	0	0	0	0	31	0	13	0	0	0	0	0	0	0	0	Bacteria(100);Firmicutes(100);Clostridia(100);Oscillospirales(100);Ruminococcaceae(97);uncultured(89);
asv_1705	0	0	0	0	0	0	0	0	0	0	0	27	0	0	0	0	0	0	17	0	0	0	Bacteria(100);Firmicutes(99);Clostridia(99);Oscillospirales(99);Ruminococcaceae(87);Ruminococcaceae(87);
asv_1706	0	0	0	0	0	0	0	0	0	0	0	13	0	0	0	0	0	0	19	0	12	0	Bacteria(100);Firmicutes(100);Clostridia(99);Oscillospirales(96);Butyricicoccaceae(88);UCG-009(87);
asv_1707	0	0	0	0	0	0	0	0	0	0	0	0	0	44	0	0	0	0	0	0	0	0	Bacteria(100);Firmicutes(100);Clostridia(100);Oscillospirales(100);Butyricicoccaceae(99);UCG-009(98);
asv_1708	0	0	0	0	0	0	0	0	0	0	0	0	0	33	0	0	0	11	0	0	0	0	Bacteria(100);Firmicutes(100);Clostridia(100);Christensenellales(100);Christensenellaceae(100);Christensenellaceae_R-7_group(100);
asv_1709	0	0	0	0	0	0	0	0	0	0	0	0	0	0	44	0	0	0	0	0	0	0	Bacteria(100);Firmicutes(100);Clostridia(100);Oscillospirales(100);Ruminococcaceae(98);Candidatus_Soleaferrea(97);
asv_1710	0	0	0	0	0	0	0	0	0	0	0	0	0	0	31	0	0	0	0	0	13	0	Bacteria(100);Firmicutes(100);Negativicutes(100);Acidaminococcales(100);Acidaminococcaceae(100);Phascolarctobacterium(100);
asv_1711	0	0	0	0	0	0	0	0	0	0	0	0	0	0	0	0	0	44	0	0	0	0	Bacteria(100);Firmicutes(100);Clostridia(100);Oscillospirales(100);Oscillospiraceae(100);Oscillospiraceae(100);
asv_1712	0	0	0	0	0	0	0	0	0	0	0	0	0	0	0	0	0	44	0	0	0	0	Bacteria(100);Firmicutes(100);Clostridia(100);Christensenellales(94);Christensenellaceae(94);Christensenellaceae(94);
asv_1713	20	0	8	0	0	0	0	0	0	0	0	0	0	0	0	0	0	0	0	0	15	0	Bacteria(100);Firmicutes(100);Clostridia(100);Oscillospirales(100);Ruminococcaceae(100);Candidatus_Soleaferrea(100);
asv_1714	20	0	0	0	0	0	19	0	0	0	0	0	0	0	0	0	0	0	0	4	0	0	Bacteria(100);Firmicutes(96);Firmicutes(96);Firmicutes(96);Firmicutes(96);Firmicutes(96);
asv_1715	0	25	0	0	0	0	0	0	0	0	0	0	0	0	18	0	0	0	0	0	0	0	Bacteria(100);Elusimicrobiota(100);Endomicrobia(100);Endomicrobiales(100);Endomicrobiaceae(100);Endomicrobium(100);
asv_1716	0	0	43	0	0	0	0	0	0	0	0	0	0	0	0	0	0	0	0	0	0	0	Bacteria(100);Firmicutes(100);Clostridia(100);Oscillospirales(100);Ruminococcaceae(98);Ruminococcaceae(98);
asv_1717	0	0	28	0	0	0	0	0	0	0	0	15	0	0	0	0	0	0	0	0	0	0	Bacteria(100);Bacteroidota(100);Bacteroidia(100);Bacteroidales(100);Rikenellaceae(100);Alistipes(91);
asv_1718	0	0	14	0	0	0	0	0	0	0	0	0	0	0	0	0	0	29	0	0	0	0	Bacteria(100);Firmicutes(100);Clostridia(100);Lachnospirales(98);Lachnospiraceae(96);Lachnospiraceae(96);
asv_1719	0	0	11	0	20	0	0	0	0	0	0	0	0	0	0	0	0	0	0	0	0	12	Bacteria(100);Firmicutes(100);Clostridia(100);Lachnospirales(99);Lachnospiraceae(99);Lachnospiraceae_UCG-010(81);
asv_1720	0	0	0	0	0	0	0	0	0	0	43	0	0	0	0	0	0	0	0	0	0	0	Bacteria(100);Bacteroidota(100);Bacteroidia(99);Bacteroidia(99);Bacteroidia(99);Bacteroidia(99);
asv_1721	0	0	0	0	0	0	0	0	0	0	9	0	0	0	0	0	34	0	0	0	0	0	Bacteria(100);Firmicutes(100);Clostridia(100);Clostridiales(100);Clostridiaceae(100);Clostridium_sensu_stricto_12(92);
asv_1722	0	0	0	0	0	0	0	0	0	0	0	43	0	0	0	0	0	0	0	0	0	0	Bacteria(100);Firmicutes(100);Clostridia(100);Clostridia_UCG-014(100);Clostridia_UCG-014_fa(100);Clostridia_UCG-014_ge(100);
asv_1723	0	0	0	0	0	0	0	0	0	0	0	22	0	0	0	0	0	0	21	0	0	0	Bacteria(100);Firmicutes(100);Clostridia(100);Clostridia_UCG-014(98);Clostridia_UCG-014_fa(98);Clostridia_UCG-014_ge(98);
asv_1724	0	0	0	0	0	0	0	0	0	0	0	17	0	0	0	0	0	0	0	0	26	0	Bacteria(100);Firmicutes(100);Clostridia(100);Christensenellales(99);Christensenellaceae(99);Christensenellaceae(99);
asv_1725	0	0	0	0	0	0	0	0	0	0	0	0	0	43	0	0	0	0	0	0	0	0	Bacteria(100);Firmicutes(100);Bacilli(100);RF39(100);RF39_fa(100);RF39_ge(100);
asv_1726	0	0	0	0	0	0	0	0	0	0	0	0	0	43	0	0	0	0	0	0	0	0	Bacteria(100);Firmicutes(100);Clostridia(100);Oscillospirales(100);Ruminococcaceae(100);Ruminococcaceae(100);
asv_1727	0	0	0	0	0	0	0	0	0	0	0	0	0	0	43	0	0	0	0	0	0	0	Bacteria(100);Firmicutes(100);Clostridia(100);Oscillospirales(100);Ruminococcaceae(83);Ruminococcaceae(83);
asv_1728	0	0	0	0	0	0	0	0	0	0	0	0	0	0	0	43	0	0	0	0	0	0	Bacteria(100);Bacteroidota(100);Bacteroidia(100);Bacteroidales(100);Dysgonomonadaceae(100);Dysgonomonas(100);
asv_1729	0	0	0	0	0	0	0	0	0	0	0	0	0	0	0	0	11	32	0	0	0	0	Bacteria(100);Proteobacteria(100);Alphaproteobacteria(100);Rickettsiales(100);Mitochondria(100);Mitochondria_ge(100);
asv_1730	0	0	0	0	0	0	0	0	0	0	0	0	0	0	0	0	0	43	0	0	0	0	Bacteria(100);Firmicutes(100);Clostridia(100);Oscillospirales(100);Ruminococcaceae(89);Ruminococcaceae(89);
asv_1731	0	0	0	0	0	0	0	0	0	0	0	0	0	0	0	0	0	43	0	0	0	0	Bacteria(100);Firmicutes(100);Clostridia(100);Clostridia_UCG-014(100);Clostridia_UCG-014_fa(100);Clostridia_UCG-014_ge(100);
asv_1732	0	0	0	0	0	0	0	0	0	0	0	0	0	0	0	0	0	43	0	0	0	0	Bacteria(100);Firmicutes(98);Clostridia(98);Christensenellales(95);Christensenellaceae(95);Christensenellaceae_R-7_group(95);
asv_1733	32	0	0	0	0	0	0	0	0	0	0	0	0	0	0	0	0	10	0	0	0	0	Bacteria(100);Bacteroidota(100);Bacteroidia(100);Bacteroidales(100);Rikenellaceae(100);Rikenellaceae(100);
asv_1734	27	0	0	0	0	0	0	0	0	0	0	0	0	0	0	0	0	0	15	0	0	0	Bacteria(100);Firmicutes(100);Clostridia(100);Oscillospirales(100);Ruminococcaceae(86);Ruminococcaceae(86);
asv_1735	25	0	0	0	0	0	0	0	0	0	0	0	0	0	0	0	0	0	17	0	0	0	Bacteria(100);Firmicutes(100);Clostridia(100);Oscillospirales(100);Ruminococcaceae(100);Candidatus_Soleaferrea(100);
asv_1736	21	0	0	0	21	0	0	0	0	0	0	0	0	0	0	0	0	0	0	0	0	0	Bacteria(100);Firmicutes(100);Clostridia(100);Oscillospirales(100);Butyricicoccaceae(90);UCG-009(83);
asv_1737	11	0	0	0	0	0	0	0	11	0	0	0	0	0	0	0	0	0	0	0	0	20	Bacteria(100);Planctomycetota(100);Planctomycetes(100);Pirellulales(100);Pirellulaceae(100);Termite_planctomycete_cluster(97);
asv_1738	9	4	0	0	0	0	0	0	0	0	0	0	0	7	19	0	0	3	0	0	0	0	Bacteria(100);Bacteroidota(100);Bacteroidia(100);Bacteroidales(100);Tannerellaceae(86);Tannerellaceae(86);
asv_1739	0	30	0	0	0	0	0	0	12	0	0	0	0	0	0	0	0	0	0	0	0	0	Bacteria(100);Elusimicrobiota(100);Endomicrobia(100);Endomicrobiales(100);Endomicrobiaceae(100);Endomicrobium(100);
asv_1740	0	18	0	0	0	0	0	0	0	0	0	0	0	0	15	9	0	0	0	0	0	0	Bacteria(100);Proteobacteria(100);Gammaproteobacteria(100);Enterobacterales(100);Enterobacterales(100);Enterobacterales(100);
asv_1741	0	0	42	0	0	0	0	0	0	0	0	0	0	0	0	0	0	0	0	0	0	0	Bacteria(100);Bacteroidota(100);Bacteroidia(100);Bacteroidales(99);Rikenellaceae(99);Alistipes(96);
asv_1742	0	0	42	0	0	0	0	0	0	0	0	0	0	0	0	0	0	0	0	0	0	0	Bacteria(100);Firmicutes(100);Bacilli(100);RF39(100);RF39_fa(100);RF39_ge(100);
asv_1743	0	0	0	42	0	0	0	0	0	0	0	0	0	0	0	0	0	0	0	0	0	0	Bacteria(100);Proteobacteria(100);Alphaproteobacteria(100);Alphaproteobacteria(100);Alphaproteobacteria(100);Alphaproteobacteria(100);
asv_1744	0	0	0	0	0	26	16	0	0	0	0	0	0	0	0	0	0	0	0	0	0	0	Bacteria(100);Proteobacteria(100);Gammaproteobacteria(100);Enterobacterales(100);Enterobacterales(100);Enterobacterales(100);
asv_1745	0	0	0	0	0	0	42	0	0	0	0	0	0	0	0	0	0	0	0	0	0	0	Bacteria(100);Bacteroidota(100);Bacteroidia(100);Bacteroidales(99);Rikenellaceae(98);Rikenellaceae(98);
asv_1746	0	0	0	0	0	0	25	0	0	0	0	0	0	0	0	0	0	0	0	0	17	0	Bacteria(100);Firmicutes(99);Firmicutes(99);Firmicutes(99);Firmicutes(99);Firmicutes(99);
asv_1747	0	0	0	0	0	0	0	0	42	0	0	0	0	0	0	0	0	0	0	0	0	0	Bacteria(100);Bacteroidota(100);Bacteroidia(100);Bacteroidales(100);Dysgonomonadaceae(85);Dysgonomonas(84);
asv_1748	0	0	0	0	0	0	0	0	0	0	8	0	0	0	0	0	0	0	0	0	0	34	Bacteria(100);Firmicutes(100);Clostridia(100);Christensenellales(100);Christensenellaceae(100);Christensenellaceae_R-7_group(100);
asv_1749	0	0	0	0	0	0	0	0	0	0	0	42	0	0	0	0	0	0	0	0	0	0	Bacteria(100);Firmicutes(100);Clostridia(100);Peptococcales(100);Peptococcaceae(100);uncultured(100);
asv_1750	0	0	0	0	0	0	0	0	0	0	0	42	0	0	0	0	0	0	0	0	0	0	Bacteria(100);Firmicutes(100);Clostridia(100);Oscillospirales(100);Ruminococcaceae(97);Ruminococcaceae(97);
asv_1751	0	0	0	0	0	0	0	0	0	0	0	42	0	0	0	0	0	0	0	0	0	0	Bacteria(100);Firmicutes(99);Clostridia(94);Clostridia(94);Clostridia(94);Clostridia(94);
asv_1752	0	0	0	0	0	0	0	0	0	0	0	0	0	17	0	0	0	25	0	0	0	0	Bacteria(100);Firmicutes(100);Clostridia(99);Christensenellales(89);Christensenellaceae(89);Christensenellaceae(89);
asv_1753	0	0	0	0	0	0	0	0	0	0	0	0	0	11	31	0	0	0	0	0	0	0	Bacteria(100);Firmicutes(100);Bacilli(100);RF39(100);RF39_fa(100);RF39_ge(100);
asv_1754	0	0	0	0	0	0	0	0	0	0	0	0	0	0	42	0	0	0	0	0	0	0	Bacteria(100);Firmicutes(82);Firmicutes(82);Firmicutes(82);Firmicutes(82);Firmicutes(82);
asv_1755	0	0	0	0	0	0	0	0	0	0	0	0	0	0	42	0	0	0	0	0	0	0	Bacteria(100);Bacteroidota(100);Bacteroidia(100);Bacteroidales(100);Rikenellaceae(99);Rikenellaceae(99);
asv_1756	0	0	0	0	0	0	0	0	0	0	0	0	0	0	42	0	0	0	0	0	0	0	Bacteria(100);Firmicutes(100);Clostridia(100);Oscillospirales(100);Ruminococcaceae(100);Ruminococcaceae(100);
asv_1757	0	0	0	0	0	0	0	0	0	0	0	0	0	0	0	42	0	0	0	0	0	0	Bacteria(100);Bacteroidota(100);Bacteroidia(100);Bacteroidales(100);Dysgonomonadaceae(100);Dysgonomonas(100);
asv_1758	0	0	0	0	0	0	0	0	0	0	0	0	0	0	0	0	0	42	0	0	0	0	Bacteria(100);Proteobacteria(100);Alphaproteobacteria(100);Rickettsiales(100);Mitochondria(100);Mitochondria_ge(100);
asv_1759	0	0	0	0	0	0	0	0	0	0	0	0	0	0	0	0	0	42	0	0	0	0	Bacteria(100);Desulfobacterota(100);Desulfovibrionia(100);Desulfovibrionales(100);Desulfovibrionaceae(100);Desulfovibrionaceae(100);
asv_1760	0	0	0	0	0	0	0	0	0	0	0	0	0	0	0	0	0	0	42	0	0	0	Bacteria(100);Desulfobacterota(95);Desulfovibrionia(95);Desulfovibrionales(95);Desulfovibrionaceae(95);Desulfovibrio(80);
asv_1761	0	0	0	0	0	0	0	0	0	0	0	0	0	0	0	0	0	0	42	0	0	0	Bacteria(100);Bacteroidota(99);Bacteroidia(99);Bacteroidia(99);Bacteroidia(99);Bacteroidia(99);
asv_1762	0	0	0	0	0	0	0	0	0	0	0	0	0	0	0	0	0	0	42	0	0	0	Bacteria(100);Bacteroidota(100);Bacteroidia(100);Bacteroidales(87);Bacteroidales(87);Bacteroidales(87);
asv_1763	0	0	0	0	0	0	0	0	0	0	0	0	0	0	0	0	0	0	0	21	21	0	Bacteria(100);Planctomycetota(100);Planctomycetes(100);Pirellulales(100);Pirellulaceae(100);Termite_planctomycete_cluster(91);
asv_1764	0	0	0	0	0	0	0	0	0	0	0	0	0	0	0	0	0	0	0	0	42	0	Bacteria(100);Firmicutes(100);Clostridia(100);Oscillospirales(100);Oscillospiraceae(100);Oscillospiraceae(100);
asv_1765	41	0	0	0	0	0	0	0	0	0	0	0	0	0	0	0	0	0	0	0	0	0	Bacteria(100);Firmicutes(100);Clostridia(100);Oscillospirales(100);Ruminococcaceae(91);Ruminococcaceae(91);
asv_1766	33	0	0	0	0	0	0	0	0	0	0	0	0	0	0	0	0	0	0	0	0	8	Bacteria(100);Firmicutes(100);Syntrophomonadia(100);Syntrophomonadales(100);Syntrophomonadaceae(100);Syntrophomonadaceae(100);
asv_1767	0	12	0	0	17	0	0	0	0	0	0	0	0	0	12	0	0	0	0	0	0	0	Bacteria(100);Firmicutes(98);Firmicutes(98);Firmicutes(98);Firmicutes(98);Firmicutes(98);
asv_1768	0	8	0	0	0	0	0	0	33	0	0	0	0	0	0	0	0	0	0	0	0	0	Bacteria(100);Firmicutes(100);Clostridia(100);Oscillospirales(100);Oscillospiraceae(100);NK4A214_group(84);
asv_1769	0	0	18	0	0	0	0	0	0	0	0	0	0	4	0	0	0	0	0	0	19	0	Bacteria(100);Firmicutes(100);Clostridia(100);Lachnospirales(100);Lachnospiraceae(100);Lachnospiraceae(100);
asv_1770	0	0	13	0	0	0	0	0	5	0	0	0	0	0	0	0	0	0	0	0	23	0	Bacteria(100);Firmicutes(100);Clostridia(100);Oscillospirales(100);Ruminococcaceae(91);Ruminococcaceae(91);
asv_1771	0	0	0	41	0	0	0	0	0	0	0	0	0	0	0	0	0	0	0	0	0	0	Bacteria(100);Actinobacteriota(100);Coriobacteriia(100);Coriobacteriales(100);Coriobacteriales_Incertae_Sedis(100);uncultured(100);
asv_1772	0	0	0	0	0	0	41	0	0	0	0	0	0	0	0	0	0	0	0	0	0	0	Bacteria(100);Bacteroidota(100);Bacteroidia(100);Bacteroidales(100);Rikenellaceae(100);Rikenellaceae(100);
asv_1773	0	0	0	0	0	0	41	0	0	0	0	0	0	0	0	0	0	0	0	0	0	0	Bacteria(100);Bacteroidota(100);Bacteroidia(100);Bacteroidales(99);Rikenellaceae(99);Alistipes(97);
asv_1774	0	0	0	0	0	0	13	0	0	0	0	6	0	22	0	0	0	0	0	0	0	0	Bacteria(100);Firmicutes(100);Clostridia(100);Clostridia_UCG-014(100);Clostridia_UCG-014_fa(100);Clostridia_UCG-014_ge(100);
asv_1775	0	0	0	0	0	0	5	0	0	0	0	0	0	0	6	4	0	1	25	0	0	0	Bacteria(100);Bacteroidota(100);Bacteroidia(100);Bacteroidales(100);Rikenellaceae(100);Alistipes(96);
asv_1776	0	0	0	0	0	0	0	0	0	0	0	14	0	0	0	0	0	0	0	0	27	0	Bacteria(100);Actinobacteriota(100);Coriobacteriia(100);Coriobacteriales(100);Coriobacteriales_Incertae_Sedis(100);Raoultibacter(100);
asv_1777	0	0	0	0	0	0	0	0	0	0	0	0	0	41	0	0	0	0	0	0	0	0	Bacteria(100);Firmicutes(100);Clostridia(100);Oscillospirales(100);Butyricicoccaceae(100);UCG-009(99);
asv_1778	0	0	0	0	0	0	0	0	0	0	0	0	0	41	0	0	0	0	0	0	0	0	Bacteria(100);Bacteroidota(100);Bacteroidia(100);Bacteroidales(100);Dysgonomonadaceae(100);Dysgonomonadaceae(100);
asv_1779	0	0	0	0	0	0	0	0	0	0	0	0	0	0	41	0	0	0	0	0	0	0	Bacteria(100);Planctomycetota(100);Planctomycetes(100);Pirellulales(100);Pirellulaceae(100);Termite_planctomycete_cluster(100);
asv_1780	40	0	0	0	0	0	0	0	0	0	0	0	0	0	0	0	0	0	0	0	0	0	Bacteria(100);Firmicutes(97);Firmicutes(97);Firmicutes(97);Firmicutes(97);Firmicutes(97);
asv_1781	11	12	0	11	0	0	0	0	0	0	0	0	0	2	0	0	0	2	0	2	0	0	Bacteria(100);Firmicutes(100);Clostridia(100);Oscillospirales(100);Ruminococcaceae(87);Ruminococcaceae(87);
asv_1782	9	0	19	0	0	0	0	0	0	0	0	0	0	0	0	0	0	12	0	0	0	0	Bacteria(100);Firmicutes(100);Clostridia(100);Christensenellales(100);Christensenellaceae(100);Christensenellaceae_R-7_group(100);
asv_1783	0	0	12	0	0	0	0	0	0	0	0	0	0	0	0	0	0	28	0	0	0	0	Bacteria(100);Firmicutes(100);Clostridia(100);Lachnospirales(95);Lachnospiraceae(94);Lachnospiraceae(94);
asv_1784	0	0	0	40	0	0	0	0	0	0	0	0	0	0	0	0	0	0	0	0	0	0	Bacteria(100);Firmicutes(100);Bacilli(100);Lactobacillales(100);Streptococcaceae(100);Streptococcus(100);
asv_1785	0	0	0	28	0	0	0	0	0	0	0	0	0	0	0	0	12	0	0	0	0	0	Bacteria(100);Proteobacteria(100);Alphaproteobacteria(100);Rhizobiales(100);Beijerinckiaceae(100);Methylobacterium-Methylorubrum(100);
asv_1786	0	0	0	17	0	0	0	0	0	0	0	0	0	0	0	0	0	0	10	0	0	13	Bacteria(100);Firmicutes(94);Firmicutes(94);Firmicutes(94);Firmicutes(94);Firmicutes(94);
asv_1787	0	0	0	0	0	0	0	0	40	0	0	0	0	0	0	0	0	0	0	0	0	0	Bacteria(100);Proteobacteria(100);Gammaproteobacteria(100);Enterobacterales(100);Enterobacterales(100);Enterobacterales(100);
asv_1788	0	0	0	0	0	0	0	0	40	0	0	0	0	0	0	0	0	0	0	0	0	0	Bacteria(100);Bacteroidota(100);Bacteroidia(100);Bacteroidia(100);Bacteroidia(100);Bacteroidia(100);
asv_1789	0	0	0	0	0	0	0	0	40	0	0	0	0	0	0	0	0	0	0	0	0	0	Bacteria(100);Firmicutes(100);Clostridia(100);Oscillospirales(99);Ruminococcaceae(99);Candidatus_Soleaferrea(83);
asv_1790	0	0	0	0	0	0	0	0	18	0	0	0	0	0	0	0	0	0	15	0	0	7	Bacteria(100);Firmicutes(100);Syntrophomonadia(100);Syntrophomonadales(100);Syntrophomonadaceae(100);Syntrophomonadaceae(100);
asv_1791	0	0	0	0	0	0	0	0	0	0	0	40	0	0	0	0	0	0	0	0	0	0	Bacteria(100);Firmicutes(100);Clostridia(100);Christensenellales(100);Christensenellaceae(100);Christensenellaceae_R-7_group(100);
asv_1792	0	0	0	0	0	0	0	0	0	0	0	40	0	0	0	0	0	0	0	0	0	0	Bacteria(100);Bacteroidota(100);Bacteroidia(100);Bacteroidales(100);Tannerellaceae(96);Tannerellaceae(96);
asv_1793	0	0	0	0	0	0	0	0	0	0	0	0	0	0	40	0	0	0	0	0	0	0	Bacteria(100);Firmicutes(97);Clostridia(82);Clostridia(82);Clostridia(82);Clostridia(82);
asv_1794	0	0	0	0	0	0	0	0	0	0	0	0	0	0	0	0	40	0	0	0	0	0	Bacteria(100);Firmicutes(100);Clostridia(99);Eubacteriales(98);Eubacteriaceae(98);Eubacterium(84);
asv_1795	0	0	0	0	0	0	0	0	0	0	0	0	0	0	0	0	0	40	0	0	0	0	Bacteria(100);Firmicutes(100);Clostridia(100);Christensenellales(100);Christensenellaceae(100);Christensenellaceae_R-7_group(100);
asv_1796	0	0	0	0	0	0	0	0	0	0	0	0	0	0	0	0	0	0	0	0	40	0	Bacteria(100);Firmicutes(100);Clostridia(100);Oscillospirales(100);Ruminococcaceae(88);Ruminococcaceae(88);
asv_1797	21	0	0	0	0	0	0	0	0	0	0	0	0	0	0	0	0	0	18	0	0	0	Bacteria(100);Firmicutes(100);Clostridia(98);Clostridia(98);Clostridia(98);Clostridia(98);
asv_1798	21	0	0	0	0	0	0	0	0	0	0	0	0	11	0	0	0	0	0	0	7	0	Bacteria(100);Firmicutes(100);Clostridia(100);Oscillospirales(100);Ruminococcaceae(100);Candidatus_Soleaferrea(100);
asv_1799	5	0	0	0	0	0	0	0	0	0	0	0	0	10	4	0	12	0	8	0	0	0	Bacteria(100);Bacteroidota(100);Bacteroidia(100);Bacteroidales(100);Rikenellaceae(100);Alistipes(92);
asv_1800	0	0	0	0	39	0	0	0	0	0	0	0	0	0	0	0	0	0	0	0	0	0	Bacteria(100);Desulfobacterota(99);Desulfobacteria(99);Desulfobacterales(99);Desulfobacterales(99);Desulfobacterales(99);
asv_1801	0	0	0	0	0	0	0	0	39	0	0	0	0	0	0	0	0	0	0	0	0	0	Bacteria(100);Bacteria(100);Bacteria(100);Bacteria(100);Bacteria(100);Bacteria(100);
asv_1802	0	0	0	0	0	0	0	0	0	0	0	39	0	0	0	0	0	0	0	0	0	0	Bacteria(100);Firmicutes(100);Clostridia(100);Oscillospirales(100);Ruminococcaceae(99);Ruminococcaceae(99);
asv_1803	0	0	0	0	0	0	0	0	0	0	0	0	14	0	0	0	0	0	0	0	25	0	Bacteria(100);Firmicutes(100);Clostridia(100);Lachnospirales(100);Lachnospiraceae(100);Lachnoclostridium(95);
asv_1804	0	0	0	0	0	0	0	0	0	0	0	0	0	0	0	0	39	0	0	0	0	0	Bacteria(100);Firmicutes(100);Bacilli(100);RF39(100);RF39_fa(100);RF39_ge(100);
asv_1805	0	0	0	0	0	0	0	0	0	0	0	0	0	0	0	0	0	39	0	0	0	0	Bacteria(100);Firmicutes(100);Clostridia(99);Christensenellales(99);Christensenellaceae(99);Christensenellaceae_R-7_group(99);
asv_1806	0	0	0	0	0	0	0	0	0	0	0	0	0	0	0	0	0	39	0	0	0	0	Bacteria(100);Firmicutes(100);Clostridia(100);Christensenellales(100);Christensenellaceae(100);Christensenellaceae_R-7_group(100);
asv_1807	0	0	0	0	0	0	0	0	0	0	0	0	0	0	0	0	0	39	0	0	0	0	Bacteria(100);Firmicutes(100);Bacilli(100);Lactobacillales(100);Lactobacillaceae(100);Pediococcus(100);
asv_1808	0	0	0	0	0	0	0	0	0	0	0	0	0	0	0	0	0	0	39	0	0	0	Bacteria(100);Firmicutes(100);Clostridia(90);Christensenellales(86);Christensenellaceae(86);Christensenellaceae_R-7_group(86);
asv_1809	0	0	0	0	0	0	0	0	0	0	0	0	0	0	0	0	0	0	0	23	16	0	Bacteria(100);Desulfobacterota(100);Desulfobulbia(100);Desulfobulbales(100);Desulfobulbaceae(99);Desulfobulbaceae(99);
asv_1810	0	0	0	0	0	0	0	0	0	0	0	0	0	0	0	0	0	0	0	0	39	0	Bacteria(100);Planctomycetota(99);vadinHA49(99);vadinHA49_or(99);vadinHA49_fa(99);vadinHA49_ge(99);
asv_1811	0	38	0	0	0	0	0	0	0	0	0	0	0	0	0	0	0	0	0	0	0	0	Bacteria(100);Firmicutes(100);Clostridia(100);Oscillospirales(100);Ruminococcaceae(95);Ruminococcaceae(95);
asv_1812	0	0	38	0	0	0	0	0	0	0	0	0	0	0	0	0	0	0	0	0	0	0	Bacteria(100);Bacteroidota(100);Bacteroidia(100);Bacteroidales(100);Paludibacteraceae(100);Paludibacteraceae(100);
asv_1813	0	0	7	0	0	0	0	0	0	0	0	0	0	0	0	0	31	0	0	0	0	0	Bacteria(100);Firmicutes(100);Bacilli(100);Lactobacillales(100);Lactobacillaceae(100);Lactobacillus(100);
asv_1814	0	0	0	38	0	0	0	0	0	0	0	0	0	0	0	0	0	0	0	0	0	0	Bacteria(100);Proteobacteria(100);Gammaproteobacteria(100);Xanthomonadales(100);Xanthomonadaceae(100);Stenotrophomonas(100);
asv_1815	0	0	0	0	8	0	0	0	0	0	0	0	0	0	0	0	0	0	0	0	30	0	Bacteria(100);Firmicutes(100);Clostridia(100);Oscillospirales(100);Butyricicoccaceae(92);UCG-009(81);
asv_1816	0	0	0	0	7	0	0	0	0	0	0	0	0	0	0	0	15	0	0	16	0	0	Bacteria(100);Firmicutes(100);Clostridia(100);Oscillospirales(100);Oscillospiraceae(83);Oscillospiraceae(83);
asv_1817	0	0	0	0	0	0	0	38	0	0	0	0	0	0	0	0	0	0	0	0	0	0	Bacteria(100);Planctomycetota(99);vadinHA49(99);vadinHA49_or(99);vadinHA49_fa(99);vadinHA49_ge(99);
asv_1818	0	0	0	0	0	0	0	0	38	0	0	0	0	0	0	0	0	0	0	0	0	0	Bacteria(100);Elusimicrobiota(100);Elusimicrobia(100);Elusimicrobiales(100);Elusimicrobiaceae(100);Elusimicrobium(100);
asv_1819	0	0	0	0	0	0	0	0	0	0	0	0	0	6	0	0	18	0	14	0	0	0	Bacteria(99);Proteobacteria(82);Proteobacteria(82);Proteobacteria(82);Proteobacteria(82);Proteobacteria(82);
asv_1820	0	0	0	0	0	0	0	0	0	0	0	0	0	0	38	0	0	0	0	0	0	0	Bacteria(100);Bacteroidota(100);Bacteroidia(100);Bacteroidales(100);Rikenellaceae(98);Rikenellaceae(98);
asv_1821	0	0	0	0	0	0	0	0	0	0	0	0	0	0	0	0	0	38	0	0	0	0	Bacteria(100);Rs-K70_termite_group(100);Rs-K70_termite_group_cl(100);Rs-K70_termite_group_or(100);Rs-K70_termite_group_fa(100);Rs-K70_termite_group_ge(100);
asv_1822	0	0	0	0	0	0	0	0	0	0	0	0	0	0	0	0	0	38	0	0	0	0	Bacteria(100);Firmicutes(100);Clostridia(100);Oscillospirales(100);Ruminococcaceae(99);Ruminococcaceae(99);
asv_1823	0	0	0	0	0	0	0	0	0	0	0	0	0	0	0	0	0	0	17	0	0	21	Bacteria(100);Planctomycetota(100);vadinHA49(100);vadinHA49_or(100);vadinHA49_fa(100);vadinHA49_ge(100);
asv_1824	0	0	0	0	0	0	0	0	0	0	0	0	0	0	0	0	0	0	13	0	25	0	Bacteria(100);Firmicutes(91);Firmicutes(91);Firmicutes(91);Firmicutes(91);Firmicutes(91);
asv_1825	37	0	0	0	0	0	0	0	0	0	0	0	0	0	0	0	0	0	0	0	0	0	Bacteria(100);Firmicutes(100);Clostridia(100);Oscillospirales(100);Ruminococcaceae(97);Ruminococcaceae(97);
asv_1826	13	0	0	16	0	0	0	0	4	0	0	0	0	2	2	0	0	0	0	0	0	0	Bacteria(100);Synergistota(100);Synergistia(100);Synergistales(100);Synergistaceae(100);Candidatus_Tammella(99);
asv_1827	7	0	0	0	15	0	0	0	0	0	10	4	0	1	0	0	0	0	0	0	0	0	Bacteria(100);Firmicutes(100);Clostridia(100);Christensenellales(100);Christensenellaceae(100);Christensenellaceae_R-7_group(100);
asv_1828	0	0	37	0	0	0	0	0	0	0	0	0	0	0	0	0	0	0	0	0	0	0	Bacteria(100);Firmicutes(100);Bacilli(100);Erysipelotrichales(100);Erysipelatoclostridiaceae(100);Erysipelatoclostridium(86);
asv_1829	0	0	0	0	37	0	0	0	0	0	0	0	0	0	0	0	0	0	0	0	0	0	Bacteria(100);Firmicutes(100);Clostridia(100);Oscillospirales(100);Oscillospirales(100);Oscillospirales(100);
asv_1830	0	0	0	0	16	0	0	0	0	0	0	0	0	0	0	0	0	14	0	7	0	0	Bacteria(100);Firmicutes(100);Clostridia(98);Clostridia(98);Clostridia(98);Clostridia(98);
asv_1831	0	0	0	0	0	0	0	0	0	0	8	7	0	12	0	0	0	10	0	0	0	0	Bacteria(100);Firmicutes(100);Clostridia(100);Christensenellales(100);Christensenellaceae(100);Christensenellaceae_R-7_group(100);
asv_1832	0	0	0	0	0	0	0	0	0	0	0	37	0	0	0	0	0	0	0	0	0	0	Bacteria(100);Desulfobacterota(100);Desulfobacteria(100);Desulfobacterales(100);Desulfobacterales(100);Desulfobacterales(100);
asv_1833	0	0	0	0	0	0	0	0	0	0	0	13	0	0	0	0	0	24	0	0	0	0	Bacteria(100);Firmicutes(100);Clostridia(100);Oscillospirales(100);Ruminococcaceae(99);uncultured(95);
asv_1834	0	0	0	0	0	0	0	0	0	0	0	0	0	37	0	0	0	0	0	0	0	0	Bacteria(100);Actinobacteriota(100);Coriobacteriia(100);Coriobacteriales(100);Coriobacteriales_Incertae_Sedis(100);Raoultibacter(100);
asv_1835	0	0	0	0	0	0	0	0	0	0	0	0	0	25	0	0	0	0	0	12	0	0	Bacteria(100);Firmicutes(100);Clostridia(97);Clostridia_UCG-014(95);Clostridia_UCG-014_fa(95);Clostridia_UCG-014_ge(95);
asv_1836	0	0	0	0	0	0	0	0	0	0	0	0	0	0	37	0	0	0	0	0	0	0	Bacteria(100);Firmicutes(81);Firmicutes(81);Firmicutes(81);Firmicutes(81);Firmicutes(81);
asv_1837	0	0	0	0	0	0	0	0	0	0	0	0	0	0	0	0	0	37	0	0	0	0	Bacteria(100);Firmicutes(100);Clostridia(100);Oscillospirales(100);Ruminococcaceae(88);Ruminococcaceae(88);
asv_1838	0	0	0	0	0	0	0	0	0	0	0	0	0	0	0	0	0	37	0	0	0	0	Bacteria(100);Firmicutes(100);Clostridia(100);Oscillospirales(100);Oscillospiraceae(100);Oscillospiraceae(100);
asv_1839	0	0	0	0	0	0	0	0	0	0	0	0	0	0	0	0	0	0	37	0	0	0	Bacteria(100);Firmicutes(100);Clostridia(100);Oscillospirales(100);Oscillospiraceae(99);Oscillospiraceae(99);
asv_1840	17	0	0	0	0	0	19	0	0	0	0	0	0	0	0	0	0	0	0	0	0	0	Bacteria(100);Desulfobacterota(97);Desulfovibrionia(96);Desulfovibrionales(96);Desulfovibrionaceae(93);Desulfovibrio(85);
asv_1841	12	0	0	12	0	0	0	0	6	0	0	0	0	2	4	0	0	0	0	0	0	0	Bacteria(100);Synergistota(100);Synergistia(100);Synergistales(100);Synergistaceae(100);Candidatus_Tammella(100);
asv_1842	0	36	0	0	0	0	0	0	0	0	0	0	0	0	0	0	0	0	0	0	0	0	Bacteria(100);Elusimicrobiota(100);Endomicrobia(100);Endomicrobiales(100);Endomicrobiaceae(100);Endomicrobium(100);
asv_1843	0	0	36	0	0	0	0	0	0	0	0	0	0	0	0	0	0	0	0	0	0	0	Bacteria(100);Bacteroidota(100);Bacteroidia(100);Bacteroidales(100);Rikenellaceae(100);Alistipes(83);
asv_1844	0	0	0	10	26	0	0	0	0	0	0	0	0	0	0	0	0	0	0	0	0	0	Bacteria(100);Bacteria(100);Bacteria(100);Bacteria(100);Bacteria(100);Bacteria(100);
asv_1845	0	0	0	0	0	0	36	0	0	0	0	0	0	0	0	0	0	0	0	0	0	0	Bacteria(100);Bacteroidota(100);Bacteroidia(100);Bacteroidales(98);Rikenellaceae(98);Rikenellaceae(98);
asv_1846	0	0	0	0	0	0	36	0	0	0	0	0	0	0	0	0	0	0	0	0	0	0	Bacteria(100);Firmicutes(99);Clostridia(96);Clostridia(96);Clostridia(96);Clostridia(96);
asv_1847	0	0	0	0	0	0	28	0	0	0	0	0	0	0	0	0	0	8	0	0	0	0	Bacteria(100);Bacteroidota(100);Bacteroidia(100);Bacteroidia(100);Bacteroidia(100);Bacteroidia(100);
asv_1848	0	0	0	0	0	0	0	0	0	0	0	36	0	0	0	0	0	0	0	0	0	0	Bacteria(100);Bacteroidota(100);Bacteroidia(100);Bacteroidales(100);Rikenellaceae(100);Alistipes(100);
asv_1849	0	0	0	0	0	0	0	0	0	0	0	36	0	0	0	0	0	0	0	0	0	0	Bacteria(100);Bacteroidota(100);Bacteroidia(100);Bacteroidales(100);Dysgonomonadaceae(100);Dysgonomonas(100);
asv_1850	0	0	0	0	0	0	0	0	0	0	0	0	0	36	0	0	0	0	0	0	0	0	Bacteria(100);Bacteroidota(100);Bacteroidia(100);Bacteroidales(100);Dysgonomonadaceae(99);Dysgonomonadaceae(99);
asv_1851	0	0	0	0	0	0	0	0	0	0	0	0	0	0	36	0	0	0	0	0	0	0	Bacteria(100);Firmicutes(100);Bacilli(100);RF39(100);RF39_fa(100);RF39_ge(100);
asv_1852	0	0	0	0	0	0	0	0	0	0	0	0	0	0	36	0	0	0	0	0	0	0	Bacteria(100);Firmicutes(100);Clostridia(96);Christensenellales(89);Christensenellaceae(89);Christensenellaceae_R-7_group(89);
asv_1853	0	0	0	0	0	0	0	0	0	0	0	0	0	0	36	0	0	0	0	0	0	0	Bacteria(100);Bacteria(100);Bacteria(100);Bacteria(100);Bacteria(100);Bacteria(100);
asv_1854	0	0	0	0	0	0	0	0	0	0	0	0	0	0	16	0	0	0	0	0	20	0	Bacteria(100);Firmicutes(100);Clostridia(100);Clostridia_UCG-014(100);Clostridia_UCG-014_fa(100);Clostridia_UCG-014_ge(100);
asv_1855	0	0	0	0	0	0	0	0	0	0	0	0	0	0	0	0	36	0	0	0	0	0	Bacteria(100);Firmicutes(100);Clostridia(100);Lachnospirales(100);Lachnospiraceae(100);Robinsoniella(98);
asv_1856	0	0	0	0	0	0	0	0	0	0	0	0	0	0	0	0	15	0	0	0	0	21	Bacteria(100);Firmicutes(100);Clostridia(100);Oscillospirales(100);Butyricicoccaceae(100);UCG-009(100);
asv_1857	0	0	0	0	0	0	0	0	0	0	0	0	0	0	0	0	9	0	0	0	0	27	Bacteria(100);Firmicutes(100);Clostridia(100);Oscillospirales(100);Ruminococcaceae(100);Candidatus_Soleaferrea(100);
asv_1858	0	0	0	0	0	0	0	0	0	0	0	0	0	0	0	0	0	36	0	0	0	0	Bacteria(100);Firmicutes(100);Clostridia(100);Christensenellales(92);Christensenellaceae(92);Christensenellaceae(92);
asv_1859	35	0	0	0	0	0	0	0	0	0	0	0	0	0	0	0	0	0	0	0	0	0	Bacteria(100);Firmicutes(100);Clostridia(100);Oscillospirales(100);Oscillospirales_fa(100);Oscillospirales_ge(100);
asv_1860	35	0	0	0	0	0	0	0	0	0	0	0	0	0	0	0	0	0	0	0	0	0	Bacteria(100);Proteobacteria(99);Alphaproteobacteria(99);Rhodospirillales(95);uncultured(95);uncultured_ge(95);
asv_1861	35	0	0	0	0	0	0	0	0	0	0	0	0	0	0	0	0	0	0	0	0	0	Bacteria(100);Firmicutes(100);Clostridia(100);Oscillospirales(100);Ruminococcaceae(91);Ruminococcaceae(91);
asv_1862	6	0	0	0	0	0	0	0	0	0	0	0	0	0	0	0	0	0	29	0	0	0	Bacteria(100);Firmicutes(100);Clostridia(100);Oscillospirales(100);Oscillospiraceae(100);Oscillospiraceae(100);
asv_1863	0	0	35	0	0	0	0	0	0	0	0	0	0	0	0	0	0	0	0	0	0	0	Bacteria(100);Firmicutes(100);Bacilli(100);Lactobacillales(100);Lactobacillaceae(100);Lactobacillus(90);
asv_1864	0	0	35	0	0	0	0	0	0	0	0	0	0	0	0	0	0	0	0	0	0	0	Bacteria(100);Bacteroidota(100);Bacteroidia(100);Bacteroidales(100);Rikenellaceae(100);Alistipes(97);
asv_1865	0	0	35	0	0	0	0	0	0	0	0	0	0	0	0	0	0	0	0	0	0	0	Bacteria(100);Firmicutes(100);Clostridia(100);Oscillospirales(100);Oscillospiraceae(99);Oscillospiraceae(99);
asv_1866	0	0	11	0	0	0	0	0	0	0	0	24	0	0	0	0	0	0	0	0	0	0	Bacteria(100);Bacteroidota(100);Bacteroidia(100);Bacteroidales(100);Rikenellaceae(100);Alistipes(100);
asv_1867	0	0	0	35	0	0	0	0	0	0	0	0	0	0	0	0	0	0	0	0	0	0	Bacteria(100);Actinobacteriota(100);Coriobacteriia(100);Coriobacteriales(100);Coriobacteriales_Incertae_Sedis(100);uncultured(100);
asv_1868	0	0	0	23	0	0	0	0	0	0	0	0	0	0	0	0	0	0	0	0	12	0	Bacteria(100);Firmicutes(100);Clostridia(100);Oscillospirales(100);Ruminococcaceae(97);Ruminococcaceae(97);
asv_1869	0	0	0	0	25	0	0	0	0	0	0	0	0	0	0	0	0	0	0	10	0	0	Bacteria(100);Bacteroidota(100);Bacteroidia(100);Bacteroidales(99);Rikenellaceae(99);Rikenellaceae(99);
asv_1870	0	0	0	0	14	0	0	0	0	0	0	21	0	0	0	0	0	0	0	0	0	0	Bacteria(100);Desulfobacterota(100);Desulfovibrionia(100);Desulfovibrionales(100);Desulfovibrionaceae(100);Desulfovibrio(96);
asv_1871	0	0	0	0	0	0	35	0	0	0	0	0	0	0	0	0	0	0	0	0	0	0	Bacteria(100);Bacteroidota(100);Bacteroidia(100);Bacteroidales(100);Tannerellaceae(99);Tannerellaceae(99);
asv_1872	0	0	0	0	0	0	9	0	0	0	0	0	0	0	0	0	0	0	6	0	20	0	Bacteria(100);Proteobacteria(100);Gammaproteobacteria(100);Burkholderiales(100);Oxalobacteraceae(97);Oxalobacteraceae(97);
asv_1873	0	0	0	0	0	0	0	0	0	0	0	35	0	0	0	0	0	0	0	0	0	0	Bacteria(100);Planctomycetota(100);Planctomycetes(100);Pirellulales(100);Pirellulaceae(100);Termite_planctomycete_cluster(100);
asv_1874	0	0	0	0	0	0	0	0	0	0	0	0	0	35	0	0	0	0	0	0	0	0	Bacteria(100);Bacteroidota(100);Bacteroidia(100);Bacteroidales(100);Dysgonomonadaceae(99);Dysgonomonadaceae(99);
asv_1875	0	0	0	0	0	0	0	0	0	0	0	0	0	17	0	0	0	0	0	0	18	0	Bacteria(100);Firmicutes(93);Firmicutes(93);Firmicutes(93);Firmicutes(93);Firmicutes(93);
asv_1876	0	0	0	0	0	0	0	0	0	0	0	0	0	0	35	0	0	0	0	0	0	0	Bacteria(100);Bacteroidota(100);Bacteroidia(100);Bacteroidales(98);Marinifilaceae(93);Sanguibacteroides(80);
asv_1877	0	0	0	0	0	0	0	0	0	0	0	0	0	0	35	0	0	0	0	0	0	0	Bacteria(100);Planctomycetota(100);vadinHA49(100);vadinHA49_or(100);vadinHA49_fa(100);vadinHA49_ge(100);
asv_1878	0	0	0	0	0	0	0	0	0	0	0	0	0	0	0	0	35	0	0	0	0	0	Bacteria(100);Firmicutes(100);Clostridia(100);Clostridia_UCG-014(100);Clostridia_UCG-014_fa(100);Clostridia_UCG-014_ge(100);
asv_1879	0	0	0	0	0	0	0	0	0	0	0	0	0	0	0	0	20	0	15	0	0	0	Bacteria(100);Firmicutes(100);Clostridia(100);Christensenellales(100);Christensenellaceae(100);Christensenellaceae_R-7_group(100);
asv_1880	0	0	0	0	0	0	0	0	0	0	0	0	0	0	0	0	0	35	0	0	0	0	Bacteria(100);Firmicutes(100);Clostridia(100);Oscillospirales(100);Ruminococcaceae(99);Ruminococcaceae(99);
asv_1881	0	0	0	0	0	0	0	0	0	0	0	0	0	0	0	0	0	35	0	0	0	0	Bacteria(100);Firmicutes(100);Clostridia(100);Oscillospirales(100);Ruminococcaceae(100);Incertae_Sedis(100);
asv_1882	0	0	0	0	0	0	0	0	0	0	0	0	0	0	0	0	0	35	0	0	0	0	Bacteria(100);Actinobacteriota(100);Coriobacteriia(100);Coriobacteriales(100);Coriobacteriales_Incertae_Sedis(100);Raoultibacter(100);
asv_1883	0	0	0	0	0	0	0	0	0	0	0	0	0	0	0	0	0	0	35	0	0	0	Bacteria(100);Bacteroidota(100);Bacteroidia(100);Bacteroidales(100);Tannerellaceae(100);Tannerellaceae(100);
asv_1884	34	0	0	0	0	0	0	0	0	0	0	0	0	0	0	0	0	0	0	0	0	0	Bacteria(100);Firmicutes(100);Clostridia(100);Clostridia_UCG-014(100);Clostridia_UCG-014_fa(100);Clostridia_UCG-014_ge(100);
asv_1885	11	0	0	0	0	0	0	0	9	0	0	0	0	0	0	0	0	0	0	0	0	14	Bacteria(100);Firmicutes(100);Clostridia(100);Lachnospirales(100);Lachnospiraceae(100);Lachnospiraceae(100);
asv_1886	10	0	0	0	0	0	0	0	16	0	0	8	0	0	0	0	0	0	0	0	0	0	Bacteria(100);Firmicutes(97);Negativicutes(93);Veillonellales-Selenomonadales(83);Veillonellales-Selenomonadales(83);Veillonellales-Selenomonadales(83);
asv_1887	9	0	16	0	0	0	0	0	0	0	0	0	0	0	0	0	0	9	0	0	0	0	Bacteria(100);Firmicutes(100);Clostridia(100);Christensenellales(100);Christensenellaceae(100);Christensenellaceae_R-7_group(100);
asv_1888	8	0	0	0	0	0	0	0	0	0	0	0	0	0	0	0	0	0	26	0	0	0	Bacteria(95);Bacteria(95);Bacteria(95);Bacteria(95);Bacteria(95);Bacteria(95);
asv_1889	0	15	0	0	0	0	0	0	0	0	0	0	0	0	19	0	0	0	0	0	0	0	Bacteria(100);Firmicutes(99);Clostridia(99);Christensenellales(98);Christensenellaceae(98);Christensenellaceae_R-7_group(98);
asv_1890	0	0	34	0	0	0	0	0	0	0	0	0	0	0	0	0	0	0	0	0	0	0	Bacteria(100);Firmicutes(100);Bacilli(100);Erysipelotrichales(100);Erysipelotrichaceae(100);Breznakia(96);
asv_1891	0	0	34	0	0	0	0	0	0	0	0	0	0	0	0	0	0	0	0	0	0	0	Bacteria(100);Actinobacteriota(100);Actinobacteria(100);Bifidobacteriales(100);Bifidobacteriaceae(100);Bifidobacterium(100);
asv_1892	0	0	34	0	0	0	0	0	0	0	0	0	0	0	0	0	0	0	0	0	0	0	Bacteria(100);Bacteroidota(100);Bacteroidia(100);Bacteroidales(98);Tannerellaceae(84);Tannerellaceae(84);
asv_1893	0	0	0	34	0	0	0	0	0	0	0	0	0	0	0	0	0	0	0	0	0	0	Bacteria(100);Bacteroidota(100);Bacteroidia(100);Flavobacteriales(100);Weeksellaceae(100);Chryseobacterium(99);
asv_1894	0	0	0	14	0	0	0	7	0	0	0	0	0	0	0	0	0	0	0	13	0	0	Bacteria(100);Proteobacteria(100);Alphaproteobacteria(100);Rhizobiales(100);Beijerinckiaceae(100);Methylobacterium-Methylorubrum(100);
asv_1895	0	0	0	12	0	0	0	0	0	0	0	0	0	0	22	0	0	0	0	0	0	0	Bacteria(100);Firmicutes(100);Clostridia(100);Christensenellales(100);Christensenellaceae(100);Christensenellaceae_R-7_group(100);
asv_1896	0	0	0	0	34	0	0	0	0	0	0	0	0	0	0	0	0	0	0	0	0	0	Bacteria(100);Desulfobacterota(100);Desulfobacteria(100);Desulfobacterales(100);Desulfobacterales(100);Desulfobacterales(100);
asv_1897	0	0	0	0	10	5	0	0	0	0	6	0	0	4	5	0	0	0	4	0	0	0	Bacteria(100);Proteobacteria(100);Gammaproteobacteria(100);Enterobacterales(100);Morganellaceae(100);Buchnera(100);
asv_1898	0	0	0	0	8	0	0	0	0	0	0	0	0	0	0	0	0	0	0	0	26	0	Bacteria(100);Proteobacteria(100);Gammaproteobacteria(100);Burkholderiales(100);Burkholderiales(100);Burkholderiales(100);
asv_1899	0	0	0	0	0	0	18	0	0	0	0	0	0	16	0	0	0	0	0	0	0	0	Bacteria(100);Spirochaetota(100);Spirochaetia(100);Spirochaetales(100);Spirochaetaceae(100);Sediminispirochaeta(99);
asv_1900	0	0	0	0	0	0	0	0	0	0	0	34	0	0	0	0	0	0	0	0	0	0	Bacteria(100);Bacteroidota(100);Bacteroidia(100);Bacteroidales(100);Tannerellaceae(100);Tannerellaceae(100);
asv_1901	0	0	0	0	0	0	0	0	0	0	0	10	0	0	0	0	0	0	24	0	0	0	Bacteria(100);Firmicutes(98);Clostridia(89);Christensenellales(84);Christensenellaceae(84);Christensenellaceae_R-7_group(84);
asv_1902	0	0	0	0	0	0	0	0	0	0	0	0	0	24	10	0	0	0	0	0	0	0	Bacteria(100);Firmicutes(100);Clostridia(100);Oscillospirales(100);Ruminococcaceae(84);Ruminococcaceae(84);
asv_1903	0	0	0	0	0	0	0	0	0	0	0	0	0	0	34	0	0	0	0	0	0	0	Bacteria(100);Elusimicrobiota(100);Endomicrobia(100);Endomicrobiales(100);Endomicrobiaceae(100);Endomicrobium(100);
asv_1904	0	0	0	0	0	0	0	0	0	0	0	0	0	0	0	34	0	0	0	0	0	0	Bacteria(100);Bacteroidota(100);Bacteroidia(100);Bacteroidales(100);Dysgonomonadaceae(100);Dysgonomonas(100);
asv_1905	0	0	0	0	0	0	0	0	0	0	0	0	0	0	0	0	34	0	0	0	0	0	Bacteria(100);Firmicutes(100);Clostridia(100);Oscillospirales(100);Oscillospirales_fa(100);Oscillospirales_ge(100);
asv_1906	0	0	0	0	0	0	0	0	0	0	0	0	0	0	0	0	0	34	0	0	0	0	Bacteria(100);Firmicutes(100);Bacilli(100);Lactobacillales(100);Lactobacillaceae(100);Pediococcus(100);
asv_1907	0	0	0	0	0	0	0	0	0	0	0	0	0	0	0	0	0	34	0	0	0	0	Bacteria(100);Bacteroidota(100);Bacteroidia(100);Bacteroidales(100);Rikenellaceae(100);Alistipes(98);
asv_1908	27	0	0	0	0	0	0	0	0	6	0	0	0	0	0	0	0	0	0	0	0	0	Bacteria(100);Bacteroidota(100);Bacteroidia(100);Bacteroidales(100);Tannerellaceae(100);Parabacteroides(95);
asv_1909	20	0	0	0	0	0	0	0	0	0	0	0	0	0	0	0	0	0	0	13	0	0	Bacteria(100);Rs-K70_termite_group(100);Rs-K70_termite_group_cl(100);Rs-K70_termite_group_or(100);Rs-K70_termite_group_fa(100);Rs-K70_termite_group_ge(100);
asv_1910	0	0	0	33	0	0	0	0	0	0	0	0	0	0	0	0	0	0	0	0	0	0	Bacteria(100);Firmicutes(93);Clostridia(86);Clostridia(86);Clostridia(86);Clostridia(86);
asv_1911	0	0	0	18	0	0	0	0	8	0	0	0	0	0	0	0	7	0	0	0	0	0	Bacteria(100);Proteobacteria(100);Alphaproteobacteria(100);Rhizobiales(100);Beijerinckiaceae(100);Methylobacterium-Methylorubrum(100);
asv_1912	0	0	0	0	12	0	0	0	0	0	0	0	0	21	0	0	0	0	0	0	0	0	Bacteria(100);Firmicutes(100);Bacilli(100);Erysipelotrichales(100);Erysipelotrichaceae(100);Erysipelotrichaceae(100);
asv_1913	0	0	0	0	10	0	0	0	0	0	5	0	0	18	0	0	0	0	0	0	0	0	Bacteria(100);Firmicutes(99);Negativicutes(95);Veillonellales-Selenomonadales(87);Sporomusaceae(80);Sporomusaceae(80);
asv_1914	0	0	0	0	0	0	33	0	0	0	0	0	0	0	0	0	0	0	0	0	0	0	Bacteria(100);Proteobacteria(98);Alphaproteobacteria(95);Alphaproteobacteria(95);Alphaproteobacteria(95);Alphaproteobacteria(95);
asv_1915	0	0	0	0	0	0	15	0	0	0	0	0	0	9	0	0	0	0	0	0	0	9	Bacteria(100);Firmicutes(96);Clostridia(89);Clostridia(89);Clostridia(89);Clostridia(89);
asv_1916	0	0	0	0	0	0	0	0	33	0	0	0	0	0	0	0	0	0	0	0	0	0	Bacteria(100);Firmicutes(100);Clostridia(99);Peptococcales(99);Peptococcaceae(99);uncultured(99);
asv_1918	0	0	0	0	0	0	0	0	0	0	0	33	0	0	0	0	0	0	0	0	0	0	Bacteria(100);Firmicutes(100);Clostridia(84);Clostridia(84);Clostridia(84);Clostridia(84);
asv_1919	0	0	0	0	0	0	0	0	0	0	0	0	0	12	0	0	0	0	21	0	0	0	Bacteria(100);Bacteroidota(99);Bacteroidia(99);Bacteroidales(99);Rikenellaceae(96);Rikenella(94);
asv_1920	0	0	0	0	0	0	0	0	0	0	0	0	0	0	0	0	33	0	0	0	0	0	Bacteria(100);Firmicutes(100);Bacilli(100);Erysipelotrichales(100);Erysipelatoclostridiaceae(100);Asteroleplasma(99);
asv_1921	0	0	0	0	0	0	0	0	0	0	0	0	0	0	0	0	0	33	0	0	0	0	Bacteria(100);Firmicutes(100);Clostridia(100);Oscillospirales(100);Ruminococcaceae(97);Candidatus_Soleaferrea(97);
asv_1922	0	0	0	0	0	0	0	0	0	0	0	0	0	0	0	0	0	33	0	0	0	0	Archaea(100);Euryarchaeota(100);Methanobacteria(100);Methanobacteriales(100);Methanobacteriaceae(100);Methanobacteriaceae(100);
asv_1923	0	0	0	0	0	0	0	0	0	0	0	0	0	0	0	0	0	33	0	0	0	0	Bacteria(100);Firmicutes(99);Clostridia(97);Christensenellales(86);Christensenellaceae(86);Christensenellaceae(86);
asv_1924	0	0	0	0	0	0	0	0	0	0	0	0	0	0	0	0	0	33	0	0	0	0	Bacteria(100);Firmicutes(100);Clostridia(100);Lachnospirales(100);Lachnospiraceae(100);Lachnospiraceae(100);
asv_1925	0	0	0	0	0	0	0	0	0	0	0	0	0	0	0	0	0	0	33	0	0	0	Bacteria(100);Firmicutes(100);Clostridia(100);Peptococcales(100);Peptococcaceae(100);uncultured(100);
asv_1926	0	0	0	0	0	0	0	0	0	0	0	0	0	0	0	0	0	0	33	0	0	0	Bacteria(100);Firmicutes(94);Clostridia(80);Clostridia(80);Clostridia(80);Clostridia(80);
asv_1927	0	0	0	0	0	0	0	0	0	0	0	0	0	0	0	0	0	0	33	0	0	0	Bacteria(100);Desulfobacterota(97);Desulfuromonadia(96);Bradymonadales(92);Bradymonadales_fa(92);Bradymonadales_ge(92);
asv_1928	0	0	0	0	0	0	0	0	0	0	0	0	0	0	0	0	0	0	33	0	0	0	Bacteria(100);Firmicutes(100);Clostridia(100);Lachnospirales(100);Lachnospiraceae(100);Lachnoclostridium(91);
asv_1929	32	0	0	0	0	0	0	0	0	0	0	0	0	0	0	0	0	0	0	0	0	0	Bacteria(100);Bacteroidota(100);Bacteroidia(100);Bacteroidales(100);Rikenellaceae(100);Alistipes(98);
asv_1930	23	9	0	0	0	0	0	0	0	0	0	0	0	0	0	0	0	0	0	0	0	0	Bacteria(100);Firmicutes(100);Clostridia(100);Oscillospirales(100);Ruminococcaceae(84);Ruminococcaceae(84);
asv_1931	13	0	0	0	0	0	0	0	0	0	0	0	0	1	0	0	0	0	6	9	0	3	Bacteria(100);Bacteroidota(100);Bacteroidia(100);Bacteroidales(100);Rikenellaceae(100);Rikenellaceae(100);
asv_1932	0	0	0	32	0	0	0	0	0	0	0	0	0	0	0	0	0	0	0	0	0	0	Bacteria(100);Desulfobacterota(81);Desulfovibrionia(80);Desulfovibrionales(80);Desulfovibrionaceae(80);Desulfovibrionaceae(80);
asv_1933	0	0	0	19	0	13	0	0	0	0	0	0	0	0	0	0	0	0	0	0	0	0	Bacteria(100);Proteobacteria(100);Gammaproteobacteria(100);Pseudomonadales(100);Moraxellaceae(100);Acinetobacter(100);
asv_1934	0	0	0	0	0	0	10	0	0	0	0	0	0	13	0	0	0	0	0	0	9	0	Bacteria(100);Deferribacterota(91);Deferribacteres(91);Deferribacterales(91);Deferribacteraceae(91);Mucispirillum(88);
asv_1936	0	0	0	0	0	0	0	0	0	0	0	32	0	0	0	0	0	0	0	0	0	0	Bacteria(100);Firmicutes(100);Bacilli(100);Lactobacillales(100);Streptococcaceae(100);Streptococcus(100);
asv_1937	0	0	0	0	0	0	0	0	0	0	0	32	0	0	0	0	0	0	0	0	0	0	Bacteria(100);Firmicutes(100);Clostridia(100);Lachnospirales(100);Lachnospiraceae(100);Lachnospiraceae(100);
asv_1938	0	0	0	0	0	0	0	0	0	0	0	0	0	32	0	0	0	0	0	0	0	0	Bacteria(100);Bacteroidota(100);Bacteroidia(100);Bacteroidales(100);Dysgonomonadaceae(98);Dysgonomonadaceae(98);
asv_1939	0	0	0	0	0	0	0	0	0	0	0	0	0	22	0	0	0	10	0	0	0	0	Bacteria(100);Desulfobacterota(96);Desulfovibrionia(96);Desulfovibrionales(96);Desulfovibrionaceae(96);Desulfovibrio(86);
asv_1940	0	0	0	0	0	0	0	0	0	0	0	0	0	13	6	0	0	0	13	0	0	0	Bacteria(100);Bacteroidota(100);Bacteroidia(100);Bacteroidales(100);Rikenellaceae(100);Alistipes(99);
asv_1941	0	0	0	0	0	0	0	0	0	0	0	0	0	0	32	0	0	0	0	0	0	0	Bacteria(100);Firmicutes(99);Clostridia(84);Clostridia(84);Clostridia(84);Clostridia(84);
asv_1942	0	0	0	0	0	0	0	0	0	0	0	0	0	0	27	0	5	0	0	0	0	0	Bacteria(100);Firmicutes(100);Clostridia(98);Christensenellales(91);Christensenellaceae(91);Christensenellaceae(91);
asv_1943	0	0	0	0	0	0	0	0	0	0	0	0	0	0	0	0	32	0	0	0	0	0	Bacteria(100);Firmicutes(100);Bacilli(100);Lactobacillales(100);Lactobacillaceae(100);Pediococcus(100);
asv_1944	0	0	0	0	0	0	0	0	0	0	0	0	0	0	0	0	0	32	0	0	0	0	Bacteria(100);Firmicutes(100);Bacilli(100);Erysipelotrichales(100);Erysipelotrichaceae(100);Breznakia(100);
asv_1945	0	0	0	0	0	0	0	0	0	0	0	0	0	0	0	0	0	0	32	0	0	0	Bacteria(100);Firmicutes(100);Clostridia(100);Peptococcales(100);Peptococcaceae(100);uncultured(100);
asv_1946	0	0	0	0	0	0	0	0	0	0	0	0	0	0	0	0	0	0	32	0	0	0	Bacteria(100);Planctomycetota(100);vadinHA49(100);vadinHA49_or(100);vadinHA49_fa(100);vadinHA49_ge(100);
asv_1947	0	0	0	0	0	0	0	0	0	0	0	0	0	0	0	0	0	0	32	0	0	0	Bacteria(100);Firmicutes(100);Clostridia(100);Peptostreptococcales-Tissierellales(95);Peptostreptococcales-Tissierellales(95);Peptostreptococcales-Tissierellales(95);
asv_1948	0	0	0	0	0	0	0	0	0	0	0	0	0	0	0	0	0	0	0	0	27	5	Bacteria(100);Firmicutes(100);Clostridia(100);Oscillospirales(84);Oscillospirales(84);Oscillospirales(84);
asv_1949	14	0	0	0	17	0	0	0	0	0	0	0	0	0	0	0	0	0	0	0	0	0	Bacteria(100);Firmicutes(100);Clostridia(100);Oscillospirales(100);Butyricicoccaceae(96);UCG-009(87);
asv_1950	7	0	0	0	0	0	0	0	0	0	0	0	0	24	0	0	0	0	0	0	0	0	Bacteria(100);Planctomycetota(100);vadinHA49(100);vadinHA49_or(100);vadinHA49_fa(100);vadinHA49_ge(100);
asv_1951	0	31	0	0	0	0	0	0	0	0	0	0	0	0	0	0	0	0	0	0	0	0	Bacteria(100);Firmicutes(100);Clostridia(100);Christensenellales(98);Christensenellaceae(98);Christensenellaceae_R-7_group(98);
asv_1952	0	0	31	0	0	0	0	0	0	0	0	0	0	0	0	0	0	0	0	0	0	0	Bacteria(100);Proteobacteria(99);Alphaproteobacteria(99);Rhodospirillales(90);uncultured(88);uncultured_ge(88);
asv_1953	0	0	10	0	0	0	0	0	0	0	0	3	0	0	0	0	0	0	18	0	0	0	Bacteria(100);Firmicutes(100);Clostridia(95);Christensenellales(89);Christensenellaceae(89);Christensenellaceae_R-7_group(89);
asv_1954	0	0	0	31	0	0	0	0	0	0	0	0	0	0	0	0	0	0	0	0	0	0	Bacteria(100);Planctomycetota(100);Planctomycetes(100);Pirellulales(100);Pirellulaceae(100);Termite_planctomycete_cluster(100);
asv_1955	0	0	0	0	31	0	0	0	0	0	0	0	0	0	0	0	0	0	0	0	0	0	Bacteria(100);Bacteroidota(100);Bacteroidia(100);Bacteroidales(100);Dysgonomonadaceae(100);Dysgonomonas(100);
asv_1956	0	0	0	0	0	14	0	17	0	0	0	0	0	0	0	0	0	0	0	0	0	0	Bacteria(100);Proteobacteria(100);Gammaproteobacteria(100);Pseudomonadales(100);Pseudomonadaceae(100);Pseudomonas(99);
asv_1957	0	0	0	0	0	0	31	0	0	0	0	0	0	0	0	0	0	0	0	0	0	0	Bacteria(97);Proteobacteria(85);Proteobacteria(85);Proteobacteria(85);Proteobacteria(85);Proteobacteria(85);
asv_1958	0	0	0	0	0	0	31	0	0	0	0	0	0	0	0	0	0	0	0	0	0	0	Bacteria(100);Bacteroidota(100);Bacteroidia(100);Bacteroidales(100);Rikenellaceae(100);Rikenellaceae(100);
asv_1959	0	0	0	0	0	0	31	0	0	0	0	0	0	0	0	0	0	0	0	0	0	0	Bacteria(100);Bacteroidota(100);Bacteroidia(100);Bacteroidales(100);Rikenellaceae(100);Rikenellaceae(100);
asv_1960	0	0	0	0	0	0	18	0	13	0	0	0	0	0	0	0	0	0	0	0	0	0	Bacteria(100);Bacteroidota(100);Bacteroidia(100);Bacteroidales(100);CR-115(100);CR-115_ge(100);
asv_1961	0	0	0	0	0	0	0	0	31	0	0	0	0	0	0	0	0	0	0	0	0	0	Bacteria(100);Desulfobacterota(100);Desulfovibrionia(100);Desulfovibrionales(100);Desulfovibrionaceae(100);Desulfovibrio(98);
asv_1962	0	0	0	0	0	0	0	0	31	0	0	0	0	0	0	0	0	0	0	0	0	0	Bacteria(100);Bacteroidota(100);Bacteroidia(100);Bacteroidia(100);Bacteroidia(100);Bacteroidia(100);
asv_1963	0	0	0	0	0	0	0	0	0	0	0	31	0	0	0	0	0	0	0	0	0	0	Bacteria(100);Firmicutes(100);Clostridia(100);Clostridia(100);Clostridia(100);Clostridia(100);
asv_1964	0	0	0	0	0	0	0	0	0	0	0	31	0	0	0	0	0	0	0	0	0	0	Bacteria(100);Proteobacteria(100);Gammaproteobacteria(100);Enterobacterales(100);Enterobacteriaceae(100);Escherichia-Shigella(100);
asv_1965	0	0	0	0	0	0	0	0	0	0	0	31	0	0	0	0	0	0	0	0	0	0	Bacteria(100);Desulfobacterota(100);Desulfovibrionia(100);Desulfovibrionales(100);Desulfovibrionaceae(99);Desulfovibrionaceae(99);
asv_1966	0	0	0	0	0	0	0	0	0	0	0	31	0	0	0	0	0	0	0	0	0	0	Bacteria(100);Planctomycetota(100);vadinHA49(100);vadinHA49_or(100);vadinHA49_fa(100);vadinHA49_ge(100);
asv_1967	0	0	0	0	0	0	0	0	0	0	0	11	20	0	0	0	0	0	0	0	0	0	Bacteria(100);Bacteroidota(100);Bacteroidia(100);Bacteroidales(100);Bacteroidaceae(100);Bacteroides(100);
asv_1968	0	0	0	0	0	0	0	0	0	0	0	0	0	0	31	0	0	0	0	0	0	0	Bacteria(100);Planctomycetota(100);vadinHA49(100);vadinHA49_or(100);vadinHA49_fa(100);vadinHA49_ge(100);
asv_1969	0	0	0	0	0	0	0	0	0	0	0	0	0	0	0	0	0	31	0	0	0	0	Bacteria(100);Synergistota(100);Synergistia(100);Synergistales(100);Synergistaceae(100);Candidatus_Tammella(100);
asv_1970	0	0	0	0	0	0	0	0	0	0	0	0	0	0	0	0	0	31	0	0	0	0	Bacteria(100);Desulfobacterota(85);Desulfovibrionia(84);Desulfovibrionales(84);Desulfovibrionales(84);Desulfovibrionales(84);
asv_1971	0	0	0	0	0	0	0	0	0	0	0	0	0	0	0	0	0	31	0	0	0	0	Bacteria(100);Firmicutes(100);Clostridia(100);Oscillospirales(100);Ruminococcaceae(99);Ruminococcaceae(99);
asv_1972	0	0	0	0	0	0	0	0	0	0	0	0	0	0	0	0	0	31	0	0	0	0	Bacteria(100);Firmicutes(100);Clostridia(100);Clostridia_UCG-014(100);Clostridia_UCG-014_fa(100);Clostridia_UCG-014_ge(100);
asv_1973	0	0	0	0	0	0	0	0	0	0	0	0	0	0	0	0	0	0	0	0	0	31	Bacteria(100);Planctomycetota(100);vadinHA49(100);vadinHA49_or(100);vadinHA49_fa(100);vadinHA49_ge(100);
asv_1974	26	4	0	0	0	0	0	0	0	0	0	0	0	0	0	0	0	0	0	0	0	0	Bacteria(100);Firmicutes(100);Clostridia(100);Peptococcales(100);Peptococcaceae(100);uncultured(100);
asv_1975	17	0	0	0	0	0	0	0	0	0	0	13	0	0	0	0	0	0	0	0	0	0	Bacteria(100);Actinobacteriota(100);Coriobacteriia(100);Coriobacteriales(100);Coriobacteriales_Incertae_Sedis(100);uncultured(100);
asv_1977	1	0	12	0	0	0	0	0	0	0	2	13	0	1	0	0	0	0	0	0	0	1	Bacteria(100);Planctomycetota(100);vadinHA49(100);vadinHA49_or(100);vadinHA49_fa(100);vadinHA49_ge(100);
asv_1978	0	19	0	0	0	0	0	0	0	0	0	0	0	0	0	0	0	0	0	0	11	0	Bacteria(100);Firmicutes(100);Clostridia(100);Clostridia_UCG-014(100);Clostridia_UCG-014_fa(100);Clostridia_UCG-014_ge(100);
asv_1979	0	2	0	0	0	0	0	0	0	0	0	0	0	0	0	0	28	0	0	0	0	0	Bacteria(100);Bacteroidota(100);Bacteroidia(100);Bacteroidales(97);Bacteroidales(97);Bacteroidales(97);
asv_1980	0	0	2	0	0	0	0	0	8	0	0	0	0	0	0	0	0	0	0	0	20	0	Bacteria(100);Firmicutes(100);Clostridia(100);Oscillospirales(100);Ruminococcaceae(93);Ruminococcaceae(93);
asv_1981	0	0	0	0	30	0	0	0	0	0	0	0	0	0	0	0	0	0	0	0	0	0	Bacteria(100);Bacteroidota(100);Bacteroidia(100);Bacteroidales(99);Bacteroidaceae(96);Bacteroides(96);
asv_1982	0	0	0	0	8	0	0	0	0	0	0	22	0	0	0	0	0	0	0	0	0	0	Bacteria(100);Firmicutes(100);Clostridia(92);Peptococcales(91);Peptococcaceae(91);uncultured(90);
asv_1983	0	0	0	0	0	0	0	0	30	0	0	0	0	0	0	0	0	0	0	0	0	0	Bacteria(100);Bacteroidota(100);Bacteroidia(100);Bacteroidales(100);Bacteroidaceae(100);Bacteroides(100);
asv_1984	0	0	0	0	0	0	0	0	0	0	0	30	0	0	0	0	0	0	0	0	0	0	Bacteria(100);Firmicutes(100);Clostridia(100);Peptococcales(100);Peptococcaceae(100);uncultured(100);
asv_1985	0	0	0	0	0	0	0	0	0	0	0	30	0	0	0	0	0	0	0	0	0	0	Bacteria(100);Bacteroidota(100);Bacteroidia(100);Bacteroidales(100);Rikenellaceae(100);Rikenellaceae(100);
asv_1986	0	0	0	0	0	0	0	0	0	0	0	0	0	0	0	0	30	0	0	0	0	0	Bacteria(100);Firmicutes(100);Clostridia(100);Lachnospirales(100);Lachnospiraceae(100);Robinsoniella(98);
asv_1987	0	0	0	0	0	0	0	0	0	0	0	0	0	0	0	0	9	0	21	0	0	0	Bacteria(100);Firmicutes(100);Clostridia(100);Clostridia_UCG-014(100);Clostridia_UCG-014_fa(100);Clostridia_UCG-014_ge(100);
asv_1988	0	0	0	0	0	0	0	0	0	0	0	0	0	0	0	0	0	0	30	0	0	0	Bacteria(100);Firmicutes(100);Clostridia(99);Clostridia(99);Clostridia(99);Clostridia(99);
asv_1989	0	0	0	0	0	0	0	0	0	0	0	0	0	0	0	0	0	0	30	0	0	0	Bacteria(100);Firmicutes(100);Clostridia(100);Oscillospirales(100);Ruminococcaceae(97);Candidatus_Soleaferrea(90);
asv_1990	0	0	0	0	0	0	0	0	0	0	0	0	0	0	0	0	0	0	30	0	0	0	Bacteria(100);Firmicutes(100);Clostridia(100);Christensenellales(83);Christensenellaceae(83);Christensenellaceae(83);
asv_1991	17	0	0	0	0	0	0	0	0	0	0	0	0	12	0	0	0	0	0	0	0	0	Bacteria(100);Bacteroidota(100);Bacteroidia(100);Bacteroidales(95);Rikenellaceae(93);Alistipes(85);
asv_1992	2	0	0	0	0	0	0	0	0	0	0	0	0	5	0	0	0	0	0	0	22	0	Bacteria(100);Bacteroidota(100);Bacteroidia(100);Bacteroidales(100);Rikenellaceae(100);Alistipes(81);
asv_1993	0	29	0	0	0	0	0	0	0	0	0	0	0	0	0	0	0	0	0	0	0	0	Bacteria(100);Firmicutes(100);Clostridia(100);Oscillospirales(100);Oscillospirales_fa(100);Oscillospirales_ge(100);
asv_1994	0	29	0	0	0	0	0	0	0	0	0	0	0	0	0	0	0	0	0	0	0	0	Bacteria(100);Firmicutes(98);Clostridia(96);Clostridia(96);Clostridia(96);Clostridia(96);
asv_1995	0	29	0	0	0	0	0	0	0	0	0	0	0	0	0	0	0	0	0	0	0	0	Bacteria(100);Firmicutes(100);Clostridia(100);Clostridia_UCG-014(100);Clostridia_UCG-014_fa(100);Clostridia_UCG-014_ge(100);
asv_1996	0	14	0	0	0	0	0	0	0	0	0	0	0	0	15	0	0	0	0	0	0	0	Bacteria(100);Firmicutes(98);Firmicutes(98);Firmicutes(98);Firmicutes(98);Firmicutes(98);
asv_1997	0	3	0	0	0	0	0	0	0	0	0	0	6	0	13	0	0	0	0	0	7	0	Bacteria(100);Patescibacteria(100);Gracilibacteria(100);JGI_0000069-P22(100);JGI_0000069-P22_fa(100);JGI_0000069-P22_ge(100);
asv_1998	0	0	29	0	0	0	0	0	0	0	0	0	0	0	0	0	0	0	0	0	0	0	Bacteria(100);Bacteroidota(100);Bacteroidia(100);Bacteroidales(100);Rikenellaceae(100);Alistipes(98);
asv_1999	0	0	0	20	0	0	0	0	0	0	0	0	0	0	0	0	0	9	0	0	0	0	Bacteria(100);Firmicutes(93);Clostridia(92);Clostridia(92);Clostridia(92);Clostridia(92);
asv_2000	0	0	0	10	0	0	10	0	0	0	0	0	0	0	0	0	0	0	0	0	0	9	Bacteria(100);Actinobacteriota(100);Coriobacteriia(100);Coriobacteriales(100);Coriobacteriales_Incertae_Sedis(100);Raoultibacter(100);
asv_2001	0	0	0	0	17	0	0	0	0	0	0	6	0	0	0	0	0	0	6	0	0	0	Bacteria(100);Firmicutes(98);Clostridia(91);Christensenellales(87);Christensenellaceae(87);Christensenellaceae_R-7_group(87);
asv_2002	0	0	0	0	0	0	29	0	0	0	0	0	0	0	0	0	0	0	0	0	0	0	Bacteria(100);Bacteroidota(100);Bacteroidia(100);Bacteroidales(100);Tannerellaceae(100);Tannerellaceae(100);
asv_2003	0	0	0	0	0	0	0	0	29	0	0	0	0	0	0	0	0	0	0	0	0	0	Bacteria(100);Proteobacteria(100);Gammaproteobacteria(100);Burkholderiales(100);Oxalobacteraceae(100);Oxalobacter(84);
asv_2004	0	0	0	0	0	0	0	0	0	0	0	29	0	0	0	0	0	0	0	0	0	0	Bacteria(100);Planctomycetota(100);vadinHA49(100);vadinHA49_or(100);vadinHA49_fa(100);vadinHA49_ge(100);
asv_2005	0	0	0	0	0	0	0	0	0	0	0	12	0	0	0	0	0	10	7	0	0	0	Bacteria(100);Firmicutes(98);Clostridia(97);Christensenellales(89);Christensenellaceae(89);Christensenellaceae_R-7_group(89);
asv_2006	0	0	0	0	0	0	0	0	0	0	0	0	0	29	0	0	0	0	0	0	0	0	Bacteria(100);Bacteroidota(100);Bacteroidia(100);Bacteroidales(100);Tannerellaceae(100);Parabacteroides(87);
asv_2007	0	0	0	0	0	0	0	0	0	0	0	0	0	29	0	0	0	0	0	0	0	0	Bacteria(100);Planctomycetota(100);vadinHA49(100);vadinHA49_or(100);vadinHA49_fa(100);vadinHA49_ge(100);
asv_2008	0	0	0	0	0	0	0	0	0	0	0	0	0	0	29	0	0	0	0	0	0	0	Bacteria(100);Firmicutes(100);Clostridia(100);Oscillospirales(100);Oscillospirales_fa(100);Oscillospirales_ge(100);
asv_2009	0	0	0	0	0	0	0	0	0	0	0	0	0	0	0	0	29	0	0	0	0	0	Bacteria(100);Planctomycetota(100);vadinHA49(100);vadinHA49_or(100);vadinHA49_fa(100);vadinHA49_ge(100);
asv_2010	0	0	0	0	0	0	0	0	0	0	0	0	0	0	0	0	0	29	0	0	0	0	Bacteria(100);Firmicutes(100);Bacilli(100);Lactobacillales(100);Enterococcaceae(97);Enterococcaceae(97);
asv_2011	0	0	0	0	0	0	0	0	0	0	0	0	0	0	0	0	0	29	0	0	0	0	Bacteria(100);Planctomycetota(100);Planctomycetes(100);Pirellulales(100);Pirellulaceae(100);Termite_planctomycete_cluster(99);
asv_2012	0	0	0	0	0	0	0	0	0	0	0	0	0	0	0	0	0	29	0	0	0	0	Bacteria(100);Firmicutes(100);Clostridia(99);Christensenellales(86);Christensenellaceae(86);Christensenellaceae(86);
asv_2013	0	0	0	0	0	0	0	0	0	0	0	0	0	0	0	0	0	29	0	0	0	0	Bacteria(100);Firmicutes(100);Bacilli(100);Erysipelotrichales(100);Erysipelotrichaceae(100);Breznakia(100);
asv_2014	0	0	0	0	0	0	0	0	0	0	0	0	0	0	0	0	0	0	0	0	29	0	Bacteria(100);Desulfobacterota(100);Desulfovibrionia(100);Desulfovibrionales(100);Desulfovibrionaceae(100);uncultured(99);
asv_2015	0	0	0	0	0	0	0	0	0	0	0	0	0	0	0	0	0	0	0	0	0	29	Bacteria(100);Bacteroidota(100);Bacteroidia(100);Bacteroidales(100);Rikenellaceae(100);Rikenellaceae(100);
asv_2016	28	0	0	0	0	0	0	0	0	0	0	0	0	0	0	0	0	0	0	0	0	0	Bacteria(100);Bacteroidota(100);Bacteroidia(100);Bacteroidales(100);Rikenellaceae(100);Alistipes(100);
asv_2017	28	0	0	0	0	0	0	0	0	0	0	0	0	0	0	0	0	0	0	0	0	0	Bacteria(100);Firmicutes(100);Clostridia(100);Oscillospirales(100);Butyricicoccaceae(100);UCG-009(100);
asv_2018	18	0	0	0	0	0	0	0	0	0	0	0	0	0	0	0	0	0	0	0	10	0	Bacteria(100);Firmicutes(100);Clostridia(100);Oscillospirales(100);Ruminococcaceae(95);Candidatus_Soleaferrea(88);
asv_2019	16	0	0	0	0	0	0	0	0	0	12	0	0	0	0	0	0	0	0	0	0	0	Bacteria(100);Firmicutes(100);Clostridia(100);Oscillospirales(100);Ruminococcaceae(99);Candidatus_Soleaferrea(99);
asv_2020	15	0	0	0	6	0	0	0	0	0	0	0	0	0	0	0	0	0	0	0	7	0	Bacteria(100);Firmicutes(100);Clostridia(100);Oscillospirales(97);Butyricicoccaceae(84);UCG-009(83);
asv_2021	0	28	0	0	0	0	0	0	0	0	0	0	0	0	0	0	0	0	0	0	0	0	Bacteria(100);Actinobacteriota(100);Actinobacteria(100);Bifidobacteriales(100);Bifidobacteriaceae(100);Bifidobacterium(100);
asv_2022	0	0	28	0	0	0	0	0	0	0	0	0	0	0	0	0	0	0	0	0	0	0	Bacteria(98);Bacteria(98);Bacteria(98);Bacteria(98);Bacteria(98);Bacteria(98);
asv_2023	0	0	28	0	0	0	0	0	0	0	0	0	0	0	0	0	0	0	0	0	0	0	Bacteria(100);Firmicutes(100);Bacilli(100);Lactobacillales(100);Lactobacillaceae(100);Lactobacillus(100);
asv_2024	0	0	11	0	0	0	0	0	0	0	0	0	0	17	0	0	0	0	0	0	0	0	Bacteria(98);Bacteria(98);Bacteria(98);Bacteria(98);Bacteria(98);Bacteria(98);
asv_2026	0	0	0	28	0	0	0	0	0	0	0	0	0	0	0	0	0	0	0	0	0	0	Bacteria(100);Proteobacteria(100);Alphaproteobacteria(100);Rhizobiales(100);Beijerinckiaceae(100);Bosea(100);
asv_2027	0	0	0	28	0	0	0	0	0	0	0	0	0	0	0	0	0	0	0	0	0	0	Bacteria(100);Bacteroidota(100);Bacteroidia(100);Flavobacteriales(100);Weeksellaceae(100);Chryseobacterium(100);
[truncated: 1,531 more rows]
